# Supplementary material for: Hypusination Orchestrates the Antimicrobial Response of Macrophages
Source: Cell Rep. Author manuscript; Available in PMC 2021 Jan 18. (PMC7812972; doi:10.1016/j.celrep.2020.108510)
Supplement: 2 [file NIHMS1657017-supplement-2.xlsx]

## Sheet: Sheet1
Proteins induced by H. pylori in Dhpsfl/fl mice							Proteins induced by H. pylori in Dhps∆mye mice							Proteins induced in uninfected Dhps∆mye mice compared to uninfected Dhpsfl/fl mice
Uniprot ID	entry_name	Symbol	Normalised Fold Change	P Value	BH Critical		Uniprot ID	entry_name	Symbol	Normalised Fold Change	P Value	BH Critical		Uniprot ID	entry_name	Symbol	Normalised Fold Change	P Value	BH Critical
P04918	Serum amyloid A-3 protein	SAA3	3.2306	0	0.000434202		Q9JM51	Prostaglandin E synthase	PTGES	2.89467	0	0.000334001		Q9ERE7	LDLR chaperone MESD	MESD	1.8134	0	2.51e-05
P54987	Immune-responsive gene 1 protein	IRG1	3.22165	0	0.000425852		P04918	Serum amyloid A-3 protein	SAA3	2.87069	0	0.000325651		Q5DTN8	Janus kinase and microtubule-interacting protein 3	JKIP3	1.5645	0	1.67e-05
Q9Z0E6	Interferon-induced guanylate-binding protein 2	GBP2	3.1729	0	0.000417502		Q64695	Endothelial protein C receptor	EPCR	2.54101	0	0.000300601		Q9D823	60S ribosomal protein L37	RL37	1.55154	0	8.35e-06
Q9JM51	Prostaglandin E synthase	PTGES	3.11407	0	0.000409152		P28667	MARCKS-related protein	MRP	2.39396	0	0.000275551		Q9JM51	Prostaglandin E synthase	PTGES	1.42771	3.6225e-11	5.01e-05
Q9EP73	Programmed cell death 1 ligand 1	PD1L1	2.9298	0	0.000359051		Q61493	DNA polymerase zeta catalytic subunit	REV3L	2.26483	0	0.000233801		P04918	Serum amyloid A-3 protein	SAA3	1.40318	2.8586e-10	5.85e-05
P30882	C-C motif chemokine 5	CCL5	2.90956	0	0.000342351		Q9EP73	Programmed cell death 1 ligand 1	PD1L1	2.25699	0	0.000217101		P68254	14-3-3 protein theta	1433T	1.34789	2.3603e-08	0.0001
Q3U5Q7	UMP-CMP kinase 2, mitochondrial	CMPK2	2.88746	0	0.000334001		Q9Z0E6	Interferon-induced guanylate-binding protein 2	GBP2	2.21668	0	0.000183701		P05063	Fructose-bisphosphate aldolase C	ALDOC	1.34695	2.5351e-08	0.000109
Q9JL16	Interferon-stimulated gene 20 kDa protein	ISG20	2.75643	0	0.000300601		Q9D6N1	Carbonic anhydrase 13	CAH13	2.11756	0	0.000167001		Q9EP73	Programmed cell death 1 ligand 1	PD1L1	1.33765	5.136e-08	0.000125
Q9D6N1	Carbonic anhydrase 13	CAH13	2.70532	0	0.000283901		P08101	Low affinity immunoglobulin gamma Fc region receptor II	FCGR2	2.10293	0	0.000158651		P30882	C-C motif chemokine 5	CCL5	1.32198	1.6455e-07	0.000142
P41216	Long-chain-fatty-acid--CoA ligase 1	ACSL1	2.69783	0	0.000267201		Q64282	Interferon-induced protein with tetratricopeptide repeats 1	IFIT1	2.08551	0	0.000150301		Q9JM14	5'(3')-deoxyribonucleotidase, cytosolic type	NT5C	1.32106	1.7597e-07	0.000159
P49817	Caveolin-1	CAV1	2.6277	0	0.000242151		Q8CFB4	Guanylate-binding protein 5	GBP5	2.02427	0	0.000125251		Q9ER41	Torsin-1B	TOR1B	1.30378	6.111e-07	0.0002
Q64282	Interferon-induced protein with tetratricopeptide repeats 1	IFIT1	2.6277	0	0.000225451		Q61176	Arginase-1	ARGI1	2.01307	0	0.0001169		Q60866	Phosphotriesterase-related protein	PTER	1.27253	5.2271e-06	0.000267
P53690	Matrix metalloproteinase-14	MMP14	2.57184	0	0.000192051		P54987	Immune-responsive gene 1 protein	IRG1	1.98674	0	7.51503e-05		Q8BHK9	DNA excision repair protein ERCC-6-like	ERC6L	1.27077	5.8753e-06	0.000276
Q05769	Prostaglandin G/H synthase 2	PGH2	2.47564	0	0.000158651		P53690	Matrix metalloproteinase-14	MMP14	1.97849	0	6.68003e-05		Q3V3Q7	Phosphofurin acidic cluster sorting protein 2	PACS2	1.26286	9.8671e-06	0.000292
P28667	MARCKS-related protein	MRP	2.44155	0	0.000125251		P41216	Long-chain-fatty-acid--CoA ligase 1	ACSL1	1.97849	0	5.84502e-05		P63101	14-3-3 protein zeta/delta	1433Z	1.25762	1.3844e-05	0.000326
P01582	Interleukin-1 alpha	IL1A	2.42469	0	0.0001169		P29477	Nitric oxide synthase, inducible	NOS2	1.95272	0	0.000175351		Q78IS1	Transmembrane emp24 domain-containing protein 3	TMED3	1.25588	1.548e-05	0.000334
Q3UH06	Ras-responsive element-binding protein 1	RREB1	2.37973	0	9.18504e-05		P09671	Superoxide dismutase [Mn], mitochondrial	SODM	1.93912	0	1.67001e-05		P68510	14-3-3 protein eta	1433F	1.25327	1.8281e-05	0.000342
Q8CFB4	Guanylate-binding protein 5	GBP5	2.37973	0	8.35003e-05		Q8C008	Double zinc ribbon and ankyrin repeat-containing protein 1	DZAN1	1.92839	0	8.35003e-06		P61021	Ras-related protein Rab-5B	RAB5B	1.2524	1.9317e-05	0.000351
Q8C008	Double zinc ribbon and ankyrin repeat-containing protein 1	DZAN1	2.3715	0	7.51503e-05		P18581	Low affinity cationic amino acid transporter 2	CTR2	1.87826	1.65423e-14	0.000442552		P49817	Caveolin-1	CAV1	1.2498	2.2771e-05	0.000384
Q64345	Interferon-induced protein with tetratricopeptide repeats 3	IFIT3	2.33238	0	4.17502e-05		Q6DTY7	6-phosphofructo-2-kinase/fructose-2,6-bisphosphatase 4	F264	1.87696	1.76525e-14	0.000450902		Q9Z0E6	Interferon-induced guanylate-binding protein 2	GBP2	1.2498	2.2771e-05	0.000376
P29477	Nitric oxide synthase, inducible	NOS2	2.33238	0	5.01002e-05		Q3U5Q7	UMP-CMP kinase 2, mitochondrial	CMPK2	1.84216	9.81437e-14	0.000484302		P54987	Immune-responsive gene 1 protein	IRG1	1.24375	3.3244e-05	0.000392
Q61107	Guanylate-binding protein 4	GBP4	2.24981	0	1.67001e-05		Q05769	Prostaglandin G/H synthase 2	PGH2	1.81428	3.82139e-13	0.000492652		Q9CQD1	Ras-related protein Rab-5A	RAB5A	1.23688	5.0761e-05	0.000418
Q9R0Q8	C-type lectin domain family 4 member E	CLC4E	2.24669	0	8.35003e-06		P01582	Interleukin-1 alpha	IL1A	1.80675	5.50449e-13	0.000517702		P17809	Solute carrier family 2, facilitated glucose transporter member 1	GTR1	1.23089	7.2923e-05	0.000434
P13597	Intercellular adhesion molecule 1	ICAM1	2.22345	3.44169e-15	0.000559452		P10749	Interleukin-1 beta	IL1B	1.7659	3.92286e-12	0.000567802		Q9CQV8	14-3-3 protein beta/alpha	1433B	1.22663	9.4028e-05	0.000451
O35711	Liprin-beta-2	LIPB2	2.17618	1.75415e-14	0.000592852		P49817	Caveolin-1	CAV1	1.74279	1.1747e-11	0.000584502		P16460	Argininosuccinate synthase	ASSY	1.22578	9.8886e-05	0.000476
Q64695	Endothelial protein C receptor	EPCR	2.14771	4.67404e-14	0.000634603		P14901	Heme oxygenase 1	HMOX1	1.73676	1.56132e-11	0.000601202		P41216	Long-chain-fatty-acid--CoA ligase 1	ACSL1	1.22578	9.8886e-05	0.000468
P09671	Superoxide dismutase [Mn], mitochondrial	SODM	2.13583	7.01661e-14	0.000651303		Q9CR02	Translation machinery-associated protein 16	TMA16	1.72716	2.45269e-11	0.000609552		Q05915	GTP cyclohydrolase 1	GCH1	1.22408	0.00010932	0.000484
P18581	Low affinity cationic amino acid transporter 2	CTR2	2.13288	7.77156e-14	0.000659653		P99029	Peroxiredoxin-5, mitochondrial	PRDX5	1.72357	2.90209e-11	0.000617902		Q61093	Cytochrome b-245 heavy chain	CY24B	1.22239	0.00012078	0.000509
P11404	Fatty acid-binding protein, heart	FABPH	2.12108	1.16351e-13	0.000676353		P13597	Intercellular adhesion molecule 1	ICAM1	1.69866	9.26162e-11	0.000651303		Q3U5Q7	UMP-CMP kinase 2, mitochondrial	CMPK2	1.22239	0.00012078	0.000501
Q9QZ85	Interferon-inducible GTPase 1	IIGP1	2.11374	1.49547e-13	0.000684703		P30882	C-C motif chemokine 5	CCL5	1.69513	1.09047e-10	0.000668003		Q3UV16	Inositol 1,4,5-trisphosphate receptor-interacting protein-like 2	IPIL2	1.219	0.00014715	0.000543
P14901	Heme oxygenase 1	HMOX1	2.10205	2.22933e-13	0.000701403		P25085	Interleukin-1 receptor antagonist protein	IL1RA	1.68343	1.87114e-10	0.000684703		Q3UH06	Ras-responsive element-binding protein 1	RREB1	1.21816	0.00015454	0.000551
Q91XB0	Three prime repair exonuclease 1	TREX1	2.05879	9.71223e-13	0.000751503		P30204	Macrophage scavenger receptor types I and II	MSRE	1.68109	2.08281e-10	0.000693053		P62830	60S ribosomal protein L23	RL23	1.21731	0.00016228	0.000568
P10749	Interleukin-1 beta	IL1B	2.02343	3.21065e-12	0.000784903		Q9JL16	Interferon-stimulated gene 20 kDa protein	ISG20	1.66948	3.5447e-10	0.000701403		P28667	MARCKS-related protein	MRP	1.21563	0.00017886	0.000576
Q8CBB9	Radical S-adenosyl methionine domain-containing protein 2	RSAD2	2.00667	5.64349e-12	0.000809953		Q5FWI3	Transmembrane protein 2	CEIP2	1.6614	5.1223e-10	0.000709753		Q9JL16	Interferon-stimulated gene 20 kDa protein	ISG20	1.21058	0.00023857	0.000618
P08101	Low affinity immunoglobulin gamma Fc region receptor II	FCGR2	1.96265	2.46099e-11	0.000868403		Q3UH06	Ras-responsive element-binding protein 1	RREB1	1.65336	7.37732e-10	0.000726453		Q61206	Platelet-activating factor acetylhydrolase IB subunit beta	PA1B2	1.2089	0.00026229	0.000626
Q8R5F7	Interferon-induced helicase C domain-containing protein 1	IFIH1	1.95179	3.53105e-11	0.000876754		Q61107	Guanylate-binding protein 4	GBP4	1.65336	7.37732e-10	0.000718103		Q8BG51	Mitochondrial Rho GTPase 1	MIRO1	1.20639	0.00030203	0.000643
P0CG14	Chromosome transmission fidelity protein 8 homolog isoform 2	DERPC	1.95044	3.69331e-11	0.000885104		Q91XB0	Three prime repair exonuclease 1	TREX1	1.65221	7.76986e-10	0.000734803		Q9EST4	Proteasome assembly chaperone 2	PSMG2	1.20472	0.00033156	0.000668
Q05915	GTP cyclohydrolase 1	GCH1	1.93965	5.28224e-11	0.000893454		Q9WVK4	EH domain-containing protein 1	EHD1	1.64536	1.05896e-09	0.000759853		Q69ZS7	HBS1-like protein	HBS1L	1.20389	0.00034732	0.000701
P16460	Argininosuccinate synthase	ASSY	1.93831	5.52277e-11	0.000901804		Q05915	GTP cyclohydrolase 1	GCH1	1.64308	1.17345e-09	0.000776553		Q9DAK9	14 kDa phosphohistidine phosphatase	PHP14	1.20389	0.00034732	0.000693
Q9CR02	Translation machinery-associated protein 16	TMA16	1.93697	5.77398e-11	0.000910154		Q60963	Platelet-activating factor acetylhydrolase	PAFA	1.6306	2.05382e-09	0.000801603		Q9D6N1	Carbonic anhydrase 13	CAH13	1.20389	0.00034732	0.000685
Q64018	Glycine receptor subunit alpha-1	GLRA1	1.9316	6.89538e-11	0.000918504		P27512	Tumor necrosis factor receptor superfamily member 5	TNR5	1.61933	3.39198e-09	0.000818303		Q8K3X4	Interferon regulatory factor 2-binding protein-like	I2BPL	1.20139	0.00039885	0.000726
Q9R233	Tapasin	TPSN	1.91163	1.3331e-10	0.000943554		Q9R233	Tapasin	TPSN	1.60815	5.56396e-09	0.000835003		P25085	Interleukin-1 receptor antagonist protein	IL1RA	1.19557	0.00054789	0.000802
P10810	Monocyte differentiation antigen CD14	CD14	1.89448	2.34143e-10	0.000951904		Q9QUN7	Toll-like receptor 2	TLR2	1.59593	9.51466e-09	0.000860053		Q6ZWM4	N-alpha-acetyltransferase 38, NatC auxiliary subunit	LSM8	1.19391	0.0005991	0.000818
P99029	Peroxiredoxin-5, mitochondrial	PRDX5	1.89054	2.66359e-10	0.000960254		O08709	Peroxiredoxin-6	PRDX6	1.59372	1.04803e-08	0.000868403		Q3URQ0	Testis-expressed sequence 10 protein	TEX10	1.19143	0.00068426	0.000843
Q6ZQ12	Ninein-like protein	NINL	1.88139	3.59275e-10	0.000968604		O35711	Liprin-beta-2	LIPB2	1.58381	1.61372e-08	0.000910154		Q61549	EGF-like module-containing mucin-like hormone receptor-like 1	AGRE1	1.19061	0.00071503	0.00086
Q9WVK4	EH domain-containing protein 1	EHD1	1.87618	4.25859e-10	0.000985304		P01887	Beta-2-microglobulin	B2MG	1.58052	1.86115e-08	0.000926854		Q64310	Surfeit locus protein 4	SURF4	1.18978	0.00074708	0.000877
Q64112	Interferon-induced protein with tetratricopeptide repeats 2	IFIT2	1.85292	9.07235e-10	0.00104375		P10810	Monocyte differentiation antigen CD14	CD14	1.57943	1.95152e-08	0.000935204		P47911	60S ribosomal protein L6	RL6	1.18649	0.00088896	0.000902
Q60963	Platelet-activating factor acetylhydrolase	PAFA	1.85035	9.85891e-10	0.0010521		Q60780	Growth arrest-specific protein 7	GAS7	1.54371	8.98177e-08	0.000985304
Q99M15	Proline-serine-threonine phosphatase-interacting protein 2	PPIP2	1.83885	1.4301e-09	0.00107715		Q8CBB9	Radical S-adenosyl methionine domain-containing protein 2	RSAD2	1.53943	1.07534e-07	0.00101035
Q9WTK5	Nuclear factor NF-kappa-B p100 subunit	NFKB2	1.82868	1.98448e-09	0.0010855		Q64345	Interferon-induced protein with tetratricopeptide repeats 3	IFIT3	1.53411	1.34465e-07	0.0010354
Q9QUN7	Toll-like receptor 2	TLR2	1.81227	3.35909e-09	0.0011022		E9Q555	E3 ubiquitin-protein ligase RNF213	RN213	1.53411	1.34465e-07	0.00102705
Q9D020	Cytosolic 5'-nucleotidase 3	5NT3A	1.79477	5.8714e-09	0.00111055		Q8R4B8	NACHT, LRR and PYD domains-containing protein 3	NLRP3	1.53198	1.46971e-07	0.00104375
E9Q555	E3 ubiquitin-protein ligase RNF213	RN213	1.78856	7.15225e-09	0.0011189		Q9WTK5	Nuclear factor NF-kappa-B p100 subunit	NFKB2	1.52562	1.91596e-07	0.0010521
Q9D3G5	Syntaxin-11	STX11	1.78237	8.70288e-09	0.00114395		Q8CGE8	Interferon-activable protein 205-A	IFI5A	1.52457	2.00205e-07	0.00106045
Q9QY24	Z-DNA-binding protein 1	ZBP1	1.78237	8.70288e-09	0.0011356		Q8R3L2	Transcription factor 25	TCF25	1.50671	4.18317e-07	0.0010855
Q61493	DNA polymerase zeta catalytic subunit	REV3L	1.77129	1.23552e-08	0.0011523		Q9QXY6	EH domain-containing protein 3	EHD3	1.50462	4.55615e-07	0.00109385
P12388	Plasminogen activator inhibitor 2, macrophage	PAI2	1.76394	1.55755e-08	0.001169		Q9CZE3	Ras-related protein Rab-32	RAB32	1.49942	5.634e-07	0.00111055
Q8R4B8	NACHT, LRR and PYD domains-containing protein 3	NLRP3	1.75784	1.88687e-08	0.00117735		Q64516	Glycerol kinase	GLPK	1.49942	5.634e-07	0.0011022
Q8R2Q8	Bone marrow stromal antigen 2	BST2	1.7554	2.0367e-08	0.0011857		Q9D281	Protein Noxp20	NXP20	1.49734	6.13054e-07	0.0011189
Q9Z2F2	54 kDa 2'-5'-oligoadenylate synthase-like protein 2	OASL2	1.75297	2.19804e-08	0.00119405		Q99J87	Probable ATP-dependent RNA helicase DHX58	DHX58	1.49319	7.25289e-07	0.00114395
Q8CGE8	Interferon-activable protein 205-A	IFI5A	1.74933	2.46351e-08	0.0012024		Q8R5F7	Interferon-induced helicase C domain-containing protein 1	IFIH1	1.49319	7.25289e-07	0.0011356
Q9CZE3	Ras-related protein Rab-32	RAB32	1.72883	4.66551e-08	0.00121075		P12388	Plasminogen activator inhibitor 2, macrophage	PAI2	1.49112	7.88572e-07	0.0011523
Q3TPE9	Ankyrin repeat and MYND domain-containing protein 2	ANKY2	1.72047	6.04631e-08	0.00124415		O08691	Arginase-2, mitochondrial	ARGI2	1.48288	1.09898e-06	0.0012024
Q9D5S7	Leucine-rich repeat and guanylate kinase domain-containing protein	LRGUK	1.72047	6.04631e-08	0.0012358		P11404	Fatty acid-binding protein, heart	FABPH	1.48288	1.09898e-06	0.00119405
P23492	Purine nucleoside phosphorylase	PNPH	1.71808	6.50858e-08	0.00125251		Q8K1H1	Tudor domain-containing protein 7	TDRD7	1.4798	1.24327e-06	0.00121075
Q8BG81	Polymerase delta-interacting protein 3	PDIP3	1.69443	1.34659e-07	0.00126921		Q8R502	Leucine-rich repeat-containing protein 8C	LRC8C	1.47775	1.34938e-06	0.0012191
P30204	Macrophage scavenger receptor types I and II	MSRE	1.67923	2.13978e-07	0.00129426		Q8BV49	Pyrin and HIN domain-containing protein 1	IFIX	1.46958	1.86741e-06	0.00124415
P01901	H-2 class I histocompatibility antigen, K-B alpha chain	HA1B	1.67574	2.37863e-07	0.00130261		P31938	Dual specificity mitogen-activated protein kinase kinase 1	MP2K1	1.46652	2.10703e-06	0.00126086
Q9QXY6	EH domain-containing protein 3	EHD3	1.66994	2.83491e-07	0.00132766		Q2EMV9	Poly [ADP-ribose] polymerase 14	PAR14	1.46652	2.10703e-06	0.00125251
Q8BV49	Pyrin and HIN domain-containing protein 1	IFIX	1.66186	3.61771e-07	0.00136106		Q3U2C5	E3 ubiquitin-protein ligase RNF149	RN149	1.46348	2.37597e-06	0.00129426
A2AKX3	Probable helicase senataxin	SETX	1.65841	4.01357e-07	0.00137776		Q8BX90	Fibronectin type-III domain-containing protein 3A	FND3A	1.46246	2.47271e-06	0.00130261
Q8BX90	Fibronectin type-III domain-containing protein 3A	FND3A	1.64126	6.70563e-07	0.00139446		Q9Z2F2	54 kDa 2'-5'-oligoadenylate synthase-like protein 2	OASL2	1.45639	3.13723e-06	0.00131096
Q2EMV9	Poly [ADP-ribose] polymerase 14	PAR14	1.64126	6.70563e-07	0.00140281		Q99M15	Proline-serine-threonine phosphatase-interacting protein 2	PPIP2	1.44633	4.63984e-06	0.00135271
Q60766	Immunity-related GTPase family M protein 1	IRGM1	1.63218	8.78153e-07	0.00141951		Q05117	Tartrate-resistant acid phosphatase type 5	PPA5	1.43933	6.07768e-06	0.00137776
P21958	Antigen peptide transporter 1	TAP1	1.61194	1.59462e-06	0.00146126		Q6ZQ12	Ninein-like protein	NINL	1.43834	6.31494e-06	0.00138611
Q61549	EGF-like module-containing mucin-like hormone receptor-like 1	AGRE1	1.60859	1.75889e-06	0.00146961		Q6Q899	Probable ATP-dependent RNA helicase DDX58	DDX58	1.43137	8.24085e-06	0.00141116
P47713	Cytosolic phospholipase A2	PA24A	1.60859	1.75889e-06	0.00147796		P06537	Glucocorticoid receptor	GCR	1.43038	8.55797e-06	0.00141951
Q6DTY7	6-phosphofructo-2-kinase/fructose-2,6-bisphosphatase 4	F264	1.60414	2.00331e-06	0.00148631		P24063	Integrin alpha-L	ITAL	1.42543	1.03259e-05	0.00143621
Q64337	Sequestosome-1	SQSTM	1.60303	2.06932e-06	0.00149466		Q9D0L4	Uncharacterized aarF domain-containing protein kinase 1	ADCK1	1.41853	1.33931e-05	0.00145291
Q8R502	Leucine-rich repeat-containing protein 8C	LRC8C	1.5997	2.2801e-06	0.00151136		Q9EQ32	Phosphoinositide 3-kinase adapter protein 1	BCAP	1.41461	1.55164e-05	0.00146126
P04186	Complement factor B	CFAB	1.59859	2.35482e-06	0.00151971		A1L314	Macrophage-expressed gene 1 protein	MPEG1	1.41363	1.60951e-05	0.00146961
Q99J87	Probable ATP-dependent RNA helicase DHX58	DHX58	1.59416	2.67783e-06	0.00152806		P11688	Integrin alpha-5	ITA5	1.41265	1.66943e-05	0.00147796
Q6Q899	Probable ATP-dependent RNA helicase DDX58	DDX58	1.59416	2.67783e-06	0.00153641		Q9D020	Cytosolic 5'-nucleotidase 3	5NT3A	1.41167	1.73147e-05	0.00149466
P27512	Tumor necrosis factor receptor superfamily member 5	TNR5	1.57877	4.17618e-06	0.00155311		Q9QY24	Z-DNA-binding protein 1	ZBP1	1.41167	1.73147e-05	0.00148631
O08709	Peroxiredoxin-6	PRDX6	1.57877	4.17618e-06	0.00156146		P47713	Cytosolic phospholipase A2	PA24A	1.40873	1.93099e-05	0.00150301
P42225	Signal transducer and activator of transcription 1	STAT1	1.57658	4.44678e-06	0.00156981		Q91ZR2	Sorting nexin-18	SNX18	1.40483	2.23114e-05	0.00152806
O08739	AMP deaminase 3	AMPD3	1.57222	5.0391e-06	0.00158651		Q64112	Interferon-induced protein with tetratricopeptide repeats 2	IFIT2	1.40483	2.23114e-05	0.00151971
Q60780	Growth arrest-specific protein 7	GAS7	1.56678	5.88586e-06	0.00160321		P0CG14	Chromosome transmission fidelity protein 8 homolog isoform 2	DERPC	1.399	2.76552e-05	0.00156981
P11688	Integrin alpha-5	ITA5	1.56678	5.88586e-06	0.00161156		P04186	Complement factor B	CFAB	1.399	2.76552e-05	0.00156146
Q9D2Y4	Mixed lineage kinase domain-like protein	MLKL	1.56569	6.07078e-06	0.00161991		Q8JZK9	Hydroxymethylglutaryl-CoA synthase, cytoplasmic	HMCS1	1.3961	3.07618e-05	0.00158651
O09172	Glutamate--cysteine ligase regulatory subunit	GSH0	1.55703	7.76317e-06	0.00164496		P15092	Interferon-activable protein 204	IFI4	1.3961	3.07618e-05	0.00157816
Q9D620	Rab11 family-interacting protein 1	RFIP1	1.54628	1.05155e-05	0.00168671		Q9R0Q8	C-type lectin domain family 4 member E	CLC4E	1.39513	3.18688e-05	0.00160321
Q5FWI3	Transmembrane protein 2	CEIP2	1.54414	1.11676e-05	0.00169506		Q64018	Glycine receptor subunit alpha-1	GLRA1	1.39223	3.54203e-05	0.00163661
Q3U2C5	E3 ubiquitin-protein ligase RNF149	RN149	1.54093	1.22184e-05	0.00171176		Q8R180	ERO1-like protein alpha	ERO1A	1.39223	3.54203e-05	0.00162826
D3YZG8	Probable bifunctional methylenetetrahydrofolate dehydrogenase/cyclohydrolase 2	MTD2L	1.53986	1.25891e-05	0.00172011		P23492	Purine nucleoside phosphorylase	PNPH	1.39223	3.54203e-05	0.00161991
Q9EQ32	Phosphoinositide 3-kinase adapter protein 1	BCAP	1.53666	1.37665e-05	0.00172846		Q9D3G5	Syntaxin-11	STX11	1.3903	3.79926e-05	0.00164496
P01899	H-2 class I histocompatibility antigen, D-B alpha chain	HA11	1.52077	2.14e-05	0.00177856		P10852	4F2 cell-surface antigen heavy chain	4F2	1.38742	4.21844e-05	0.00167001
Q9CQW9	Interferon-induced transmembrane protein 3	IFM3	1.51866	2.26797e-05	0.00178691		P01899	H-2 class I histocompatibility antigen, D-B alpha chain	HA11	1.38742	4.21844e-05	0.00166166
Q80X90	Filamin-B	FLNB	1.51761	2.33465e-05	0.00179526		Q99LE1	RILP-like protein 2	RIPL2	1.38166	5.19131e-05	0.00170341
Q99J72	DNA dC->dU-editing enzyme APOBEC-3	ABEC3	1.51026	2.85616e-05	0.00182031		P18572	Basigin	BASI	1.37974	5.56017e-05	0.00172846
Q9D281	Protein Noxp20	NXP20	1.50817	3.02434e-05	0.00182866		Q9JHK5	Pleckstrin	PLEK	1.37497	6.59341e-05	0.00175351
O89001	Carboxypeptidase D	CBPD	1.50817	3.02434e-05	0.00183701		Q61549	EGF-like module-containing mucin-like hormone receptor-like 1	AGRE1	1.37307	7.05532e-05	0.00177021
Q9ER38	Torsin-3A	TOR3A	1.504	3.38922e-05	0.00184536		Q80YE7	Death-associated protein kinase 1	DAPK1	1.37211	7.29755e-05	0.00177856
P48774	Glutathione S-transferase Mu 5	GSTM5	1.49568	4.24753e-05	0.00187876		P16460	Argininosuccinate synthase	ASSY	1.37116	7.54759e-05	0.00178691
P11928	2'-5'-oligoadenylate synthase 1A	OAS1A	1.49568	4.24753e-05	0.00189546		O09172	Glutamate--cysteine ligase regulatory subunit	GSH0	1.37021	7.80568e-05	0.00179526
P97287	Induced myeloid leukemia cell differentiation protein Mcl-1 homolog	MCL1	1.49361	4.49218e-05	0.00190381		P01901	H-2 class I histocompatibility antigen, K-B alpha chain	HA1B	1.36737	8.63069e-05	0.00180361
P10852	4F2 cell-surface antigen heavy chain	4F2	1.49257	4.61945e-05	0.00191216		Q9ET54	Palladin	PALLD	1.36358	9.85875e-05	0.00183701
Q3UIR3	E3 ubiquitin-protein ligase DTX3L	DTX3L	1.49154	4.75011e-05	0.00192051		Q8BG95	Protein phosphatase 1 regulatory subunit 12B	MYPT2	1.36358	9.85875e-05	0.00182866
O08691	Arginase-2, mitochondrial	ARGI2	1.48844	5.16335e-05	0.00194556		Q8CAS9	Poly [ADP-ribose] polymerase 9	PARP9	1.36358	9.85875e-05	0.00182031
Q8CIM5	G-protein coupled receptor 84	GPR84	1.48741	5.30847e-05	0.00195391		Q8CBA2	Schlafen family member 5	SLFN5	1.36075	0.000108856	0.00184536
Q99KQ4	Nicotinamide phosphoribosyltransferase	NAMPT	1.48432	5.76729e-05	0.00196226		Q61333	Tumor necrosis factor alpha-induced protein 2	TNAP2	1.35981	0.000112496	0.00185371
Q3UDK1	TRAF-type zinc finger domain-containing protein 1	TRAD1	1.48226	6.09368e-05	0.00197061		P26645	Myristoylated alanine-rich C-kinase substrate	MARCS	1.35886	0.00011625	0.00186206
Q9D975	Sulfiredoxin-1	SRXN1	1.48123	6.26333e-05	0.00197896		A2AKX3	Probable helicase senataxin	SETX	1.35792	0.000120122	0.00187041
Q8BR63	Protein FAM177A1	F177A	1.47918	6.61608e-05	0.00198731		Q8CIM5	G-protein coupled receptor 84	GPR84	1.35698	0.000124114	0.00187876
P09055	Integrin beta-1	ITB1	1.47816	6.79939e-05	0.00199566		Q3TPE9	Ankyrin repeat and MYND domain-containing protein 2	ANKY2	1.35604	0.000128231	0.00189546
Q99LE1	RILP-like protein 2	RIPL2	1.47713	6.98748e-05	0.00200401		Q9D5S7	Leucine-rich repeat and guanylate kinase domain-containing protein	LRGUK	1.35604	0.000128231	0.00188711
P15307	Proto-oncogene c-Rel	REL	1.47611	7.18047e-05	0.00202071		Q80SU7	Interferon-induced very large GTPase 1	GVIN1	1.3551	0.000132475	0.00190381
P17809	Solute carrier family 2, facilitated glucose transporter member 1	GTR1	1.46998	8.44793e-05	0.00202906		Q9CQW9	Interferon-induced transmembrane protein 3	IFM3	1.35322	0.000141362	0.00193721
P31938	Dual specificity mitogen-activated protein kinase kinase 1	MP2K1	1.46185	0.000104672	0.00205411		P29391	Ferritin light chain 1	FRIL1	1.35322	0.000141362	0.00192886
Q8CBA2	Schlafen family member 5	SLFN5	1.46185	0.000104672	0.00204576		Q3UIR3	E3 ubiquitin-protein ligase DTX3L	DTX3L	1.35229	0.000146012	0.00194556
Q9JHK5	Pleckstrin	PLEK	1.45882	0.000113352	0.00206246		Q9ER38	Torsin-3A	TOR3A	1.35135	0.000150805	0.00195391
P17879	Heat shock 70 kDa protein 1B	HS71B	1.45882	0.000113352	0.00207081		P08103	Tyrosine-protein kinase HCK	HCK	1.34854	0.000166083	0.00196226
P08103	Tyrosine-protein kinase HCK	HCK	1.44874	0.000147413	0.00210421		P97287	Induced myeloid leukemia cell differentiation protein Mcl-1 homolog	MCL1	1.34574	0.0001828	0.00197896
O35625	Axin-1	AXIN1	1.44673	0.000155286	0.00213761		Q8BZ25	Ankyrin repeat and protein kinase domain-containing protein 1	ANKK1	1.34388	0.000194805	0.00199566
Q9WVL2	Signal transducer and activator of transcription 2	STAT2	1.44673	0.000155286	0.00212926		P42225	Signal transducer and activator of transcription 1	STAT1	1.34016	0.000221057	0.00201236
Q9ET54	Palladin	PALLD	1.44573	0.000159369	0.00216266		P31266	Recombining binding protein suppressor of hairless	SUH	1.33923	0.000228117	0.00202071
P36371	Antigen peptide transporter 2	TAP2	1.44273	0.000172228	0.00217101		Q8BG81	Polymerase delta-interacting protein 3	PDIP3	1.33737	0.000242874	0.00202906
Q3UPF5	Zinc finger CCCH-type antiviral protein 1	ZCCHV	1.44073	0.000181333	0.00217936		Q9D620	Rab11 family-interacting protein 1	RFIP1	1.33644	0.000250582	0.00203741
O35375	Neuropilin-2	NRP2	1.43873	0.000190886	0.00218771		Q60766	Immunity-related GTPase family M protein 1	IRGM1	1.33367	0.000275095	0.00205411
Q9JMH6	Thioredoxin reductase 1, cytoplasmic	TRXR1	1.43475	0.000211421	0.00219606		Q3UPF5	Zinc finger CCCH-type antiviral protein 1	ZCCHV	1.33182	0.000292659	0.00207916
							Q8JZR0	Long-chain-fatty-acid--CoA ligase 5	ACSL5	1.32629	0.000351815	0.00208751
							O35298	Acyloxyacyl hydrolase	AOAH	1.32446	0.000373884	0.00211256
							Q9JMH6	Thioredoxin reductase 1, cytoplasmic	TRXR1	1.3217	0.000409408	0.00212091
							Q2TBA3	Mucosa-associated lymphoid tissue lymphoma translocation protein 1 homolog	MALT1	1.31805	0.000461654	0.00214596
							P48025	Tyrosine-protein kinase SYK	KSYK	1.31805	0.000461654	0.00213761
							Q8BYI6	Lysophosphatidylcholine acyltransferase 2	PCAT2	1.31349	0.000535643	0.00219606
							P59808	SAM and SH3 domain-containing protein 1	SASH1	1.31349	0.000535643	0.00218771
							Q03963	Interferon-induced, double-stranded RNA-activated protein kinase	E2AK2	1.31167	0.000568198	0.00222111
							P15066	Transcription factor jun-D	JUND	1.31076	0.000585153	0.00223781
							P09450	Transcription factor jun-B	JUNB	1.31076	0.000585153	0.00222946
							P17809	Solute carrier family 2, facilitated glucose transporter member 1	GTR1	1.30713	0.000657753	0.00229626
							O35379	Multidrug resistance-associated protein 1	MRP1	1.30713	0.000657753	0.00228791
							Q9D0F9	Phosphoglucomutase-1	PGM1	1.30713	0.000657753	0.00227956
							P11928	2'-5'-oligoadenylate synthase 1A	OAS1A	1.30261	0.000760179	0.00232131
							Q3USJ8	FCH and double SH3 domains protein 2	FCSD2	1.30261	0.000760179	0.00231296
							Q8R2Q8	Bone marrow stromal antigen 2	BST2	1.3017	0.000782351	0.00234636
							P09528	Ferritin heavy chain	FRIH	1.3017	0.000782351	0.00232966
							D0QMC3	Myeloid cell nuclear differentiation antigen-like protein	MNDAL	1.3008	0.000805116	0.00235471
							P01027	Complement C3	CO3	1.2972	0.000902409	0.00237976
							Q3UDK1	TRAF-type zinc finger domain-containing protein 1	TRAD1	1.2963	0.000928365	0.00239646
							Q80X90	Filamin-B	FLNB	1.2963	0.000928365	0.00238811
							Q61609	Sodium-dependent phosphate transporter 1	S20A1	1.2954	0.000955005	0.00240481
							Q99KQ4	Nicotinamide phosphoribosyltransferase	NAMPT	1.2945	0.000982346	0.00241316
							O55135	Eukaryotic translation initiation factor 6	IF6	1.29271	0.00103919	0.00242151
							Q9Z0H7	B-cell lymphoma/leukemia 10	BCL10	1.29092	0.00109905	0.00242986
							P36371	Antigen peptide transporter 2	TAP2	1.29003	0.00113014	0.00243821
							Q8BPX9	Solute carrier family 15 member 3	S15A3	1.28735	0.00122833	0.00246326
							Q8R143	Pituitary tumor-transforming gene 1 protein-interacting protein	PTTG	1.28645	0.00126276	0.00247996
							P41233	ATP-binding cassette sub-family A member 1	ABCA1	1.28645	0.00126276	0.00247161
							D3YZG8	Probable bifunctional methylenetetrahydrofolate dehydrogenase/cyclohydrolase 2	MTD2L	1.28556	0.00129806	0.00248831
							P48774	Glutathione S-transferase Mu 5	GSTM5	1.28467	0.00133427	0.00250501
							O35625	Axin-1	AXIN1	1.28467	0.00133427	0.00249666
							P09055	Integrin beta-1	ITB1	1.28378	0.0013714	0.00253006
							O88532	Zinc finger RNA-binding protein	ZFR	1.28112	0.00148851	0.00257181
							Q9D975	Sulfiredoxin-1	SRXN1	1.28112	0.00148851	0.00256346
							Q9QZ85	Interferon-inducible GTPase 1	IIGP1	1.28112	0.00148851	0.00255511
							O08528	Hexokinase-2	HXK2	1.28112	0.00148851	0.00254676
							P15307	Proto-oncogene c-Rel	REL	1.27934	0.00157158	0.00259686
							Q8K1T1	Leucine-rich repeat-containing protein 25	LRC25	1.27934	0.00157158	0.00258851
							Q3UA06	Pachytene checkpoint protein 2 homolog	PCH2	1.27757	0.00165886	0.00261356
							P49138	MAP kinase-activated protein kinase 2	MAPK2	1.2758	0.00175053	0.00263861
							Q9CQ79	Thioredoxin domain-containing protein 9	TXND9	1.2758	0.00175053	0.00263026
							Q9CZW4	Long-chain-fatty-acid--CoA ligase 3	ACSL3	1.27491	0.00179808	0.00267201
							Q9D8C4	Interferon-induced 35 kDa protein homolog	IN35	1.27315	0.0018967	0.00272211
							Q8CJ40	Rootletin	CROCC	1.27315	0.0018967	0.00271376
							Q99J72	DNA dC->dU-editing enzyme APOBEC-3	ABEC3	1.27315	0.0018967	0.00270541
							Q60715	Prolyl 4-hydroxylase subunit alpha-1	P4HA1	1.27315	0.0018967	0.00269706
							P21958	Antigen peptide transporter 1	TAP1	1.27315	0.0018967	0.00268871
							O89001	Carboxypeptidase D	CBPD	1.2705	0.00205388	0.00273881
							P97372	Proteasome activator complex subunit 2	PSME2	1.26786	0.00222279	0.00277221
							Q8BVK9	Sp110 nuclear body protein	SP110	1.26699	0.00228183	0.00278056
							P21981	Protein-glutamine gamma-glutamyltransferase 2	TGM2	1.26611	0.00234228	0.00280561
							Q9D2Y4	Mixed lineage kinase domain-like protein	MLKL	1.26523	0.00240419	0.00282231
							Q07797	Galectin-3-binding protein	LG3BP	1.26523	0.00240419	0.00281396
							Q64455	Receptor-type tyrosine-protein phosphatase eta	PTPRJ	1.26348	0.00253245	0.00283901
							Q9D8B3	Charged multivesicular body protein 4b	CHM4B	1.2626	0.00259888	0.00285571
							Q99MU3	Double-stranded RNA-specific adenosine deaminase	DSRAD	1.2626	0.00259888	0.00284736
							Q61093	Cytochrome b-245 heavy chain	CY24B	1.26085	0.00273648	0.00287241
							P10639	Thioredoxin	THIO	1.25998	0.00280771	0.00289746
							P70460	Vasodilator-stimulated phosphoprotein	VASP	1.25998	0.00280771	0.00288911
							Q6ZQ58	La-related protein 1	LARP1	1.25911	0.00288061	0.00290581
Proteins downregulated by H. pylori in Dhpsfl/fl mice							Proteins downregulated by H. pylori in Dhps∆mye mice							Proteins downregulated in uninfected Dhps∆mye mice compared to uninfected Dhpsfl/fl mice
Uniprot ID	entry_name	Symbol	Normalised Fold Change	P Value	BH Critical		Uniprot ID	entry_name	Symbol	Normalised Fold Change	P Value	BH Critical		Uniprot ID	entry_name	Symbol	Normalised Fold Change	P Value	BH Critical
P70158	Acid sphingomyelinase-like phosphodiesterase 3a	ASM3A	0.689585	0.000157863	0.00215431		P08228	Superoxide dismutase [Cu-Zn]	SODC	0.796861	0.00291383	0.00292251		Q91ZE0	Trimethyllysine197 dioxygenase, mitochondrial	TMLH	0.841888	0.000786971	0.000885104
Q6P5H2	Nestin	NEST	0.689585	0.000157863	0.00214596		P18052	Receptor-type tyrosine-protein phosphatase alpha	PTPRA	0.794655	0.00262915	0.00286406		Q8BFR4	N-acetylglucosamine-6-sulfatase	GNS	0.840722	0.000721048	0.000868403
Q9CPQ1	Cytochrome c oxidase subunit 6C	COX6C	0.68863	0.000149867	0.00212091		Q62425	NADH dehydrogenase [ubiquinone] 1 alpha subcomplex subunit 4	NDUA4	0.793554	0.00249645	0.00283066		P08226	Apolipoprotein E	APOE	0.838975	0.000631658	0.000835003
Q9Z1G4	V-type proton ATPase 116 kDa subunit a isoform 1	VPP1	0.688152	0.000146013	0.00209586		O08917	Flotillin-1	FLOT1	0.791905	0.00230873	0.00279726		Q9QWR8	Alpha-N-acetylgalactosaminidase	NAGAB	0.835493	0.000482777	0.000784903
Q571E4	N-acetylgalactosamine-6-sulfatase	GALNS	0.685772	0.000128097	0.00208751		Q9QX47	Protein SON	SON	0.791905	0.00230873	0.00278891		Q9EQ28	DNA polymerase delta subunit 3	DPOD3	0.834914	0.000461382	0.000776553
Q8VDV3	Guanine nucleotide exchange factor for Rab-3A	R3GEF	0.681979	0.000103657	0.00203741		Q8CI59	Metalloreductase STEAP3	STEA3	0.790808	0.00219079	0.00276386		Q61739	Integrin alpha-6	ITA6	0.834914	0.000461382	0.000768203
Q9D659	Platelet receptor Gi24	VISTA	0.669799	5.11117e-05	0.00193721		Q9WVC3	Caveolin-2	CAV2	0.79026	0.00213389	0.00275551		P97821	Dipeptidyl peptidase 1	CATC	0.833758	0.000421204	0.000743153
Q9QWR8	Alpha-N-acetylgalactosaminidase	NAGAB	0.669335	4.97115e-05	0.00192886		Q91WC9	Sn1-specific diacylglycerol lipase beta	DGLB	0.79026	0.00213389	0.00274716		Q62351	Transferrin receptor protein 1	TFR1	0.833758	0.000421204	0.000734803
P55772	Ectonucleoside triphosphate diphosphohydrolase 1	ENTP1	0.666557	4.20415e-05	0.00187041		P68254	14-3-3 protein theta	1433T	0.787526	0.001869	0.00268036		P55065	Phospholipid transfer protein	PLTP	0.832026	0.000366983	0.000718103
Q9WUM4	Coronin-1C	COR1C	0.666095	4.08773e-05	0.00186206		Q78IS1	Transmembrane emp24 domain-containing protein 3	TMED3	0.786435	0.00177169	0.00266366		P28798	Granulins	GRN	0.831449	0.000350402	0.000709753
Q80SY3	V-type proton ATPase subunit d 2	VA0D2	0.659205	2.66864e-05	0.00181196		Q61559	IgG receptor FcRn large subunit p51	FCGRN	0.786435	0.00177169	0.00265531		O88703	Potassium/sodium hyperpolarization-activated cyclic nucleotide-gated channel 2	HCN2	0.830873	0.000334518	0.000676353
P56542	Deoxyribonuclease-2-alpha	DNS2A	0.657836	2.44762e-05	0.00180361		Q9WVJ3	Carboxypeptidase Q	CBPQ	0.786435	0.00177169	0.00264696		Q6P5H2	Nestin	NEST	0.829722	0.00030474	0.000651303
Q9D8Y7	Tumor necrosis factor alpha-induced protein 8-like protein 2	TP8L2	0.65556	2.11733e-05	0.00177021		Q8BYW1	Rho GTPase-activating protein 25	RHG25	0.785346	0.00167901	0.00262191		Q8BRK9	Alpha-mannosidase 2x	MA2A2	0.829147	0.000290794	0.000634603
P12265	Beta-glucuronidase	BGLR	0.653292	1.82963e-05	0.00176186		O35405	Phospholipase D3	PLD3	0.784258	0.00159076	0.00260521		O09159	Lysosomal alpha-mannosidase	MA2B1	0.826278	0.00022955	0.000609552
Q8R2Q0	Tripartite motif-containing protein 29	TRI29	0.652387	1.72528e-05	0.00175351		Q91VD9	NADH-ubiquinone oxidoreductase 75 kDa subunit, mitochondrial	NDUS1	0.783714	0.00154824	0.00258016		P70158	Acid sphingomyelinase-like phosphodiesterase 3a	ASM3A	0.824562	0.00019882	0.000601202
Q05685	Folate receptor beta	FOLR2	0.651935	1.67525e-05	0.00174516		Q9ESX5	H/ACA ribonucleoprotein complex subunit 4	DKC1	0.781545	0.00138833	0.00253841		Q8K2Q9	Shootin-1	SHOT1	0.823991	0.000189462	0.000592852
Q9D2L1	Arylsulfatase K	ARSK	0.650581	1.53331e-05	0.00173681		P10605	Cathepsin B	CATB	0.781003	0.00135079	0.00252171		Q8R4N0	Citrate lyase subunit beta-like protein, mitochondrial	CLYBL	0.819434	0.000128125	0.000526052
P08071	Lactotransferrin	TRFL	0.646983	1.20853e-05	0.00170341		P48678	Prelamin-A/C	LMNA	0.781003	0.00135079	0.00251336		P55772	Ectonucleoside triphosphate diphosphohydrolase 1	ENTP1	0.819434	0.000128125	0.000517702
Q61559	IgG receptor FcRn large subunit p51	FCGRN	0.644745	1.04001e-05	0.00167836		Q8R242	Di-N-acetylchitobiase	DIAC	0.778841	0.0012097	0.00245491		P46062	Signal-induced proliferation-associated protein 1	SIPA1	0.817732	0.000110365	0.000492652
P16675	Lysosomal protective protein	PPGB	0.64296	9.21557e-06	0.00167001		P12265	Beta-glucuronidase	BGLR	0.777762	0.00114433	0.00244656		Q9D7E4	UPF0449 protein C19orf25 homolog	CS025	0.810397	5.69013e-05	0.000425852
Q9ET22	Dipeptidyl peptidase 2	DPP2	0.642069	8.67262e-06	0.00166166		P00405	Cytochrome c oxidase subunit 2	COX2	0.771854	0.000839163	0.00237141		P11247	Myeloperoxidase	PERM	0.807033	4.1547e-05	0.000409152
Q6DFW4	Nucleolar protein 58	NOP58	0.641179	8.16024e-06	0.00165331		Q9D8Y7	Tumor necrosis factor alpha-induced protein 8-like protein 2	TP8L2	0.771854	0.000839163	0.00236306		Q8VC42	Uncharacterized protein C18orf8 homolog	RMC1	0.805915	3.73662e-05	0.000400802
Q60648	Ganglioside GM2 activator	SAP3	0.638518	6.79057e-06	0.00163661		P84089	Enhancer of rudimentary homolog	ERH	0.769184	0.000726913	0.00230461		Q9D7S7	60S ribosomal protein L22-like 1	RL22L	0.79924	1.95212e-05	0.000359051
P09602	Non-histone chromosomal protein HMG-17	HMGN2	0.637634	6.38492e-06	0.00162826		Q9CPQ1	Cytochrome c oxidase subunit 6C	COX6C	0.766522	0.00062865	0.00227121		Q8R4Y4	Stabilin-1	STAB1	0.795371	1.32305e-05	0.000317301
Q61207	Sulfated glycoprotein 1	SAP	0.633668	4.82882e-06	0.00157816		Q04899	Cyclin-dependent kinase 18	CDK18	0.766522	0.00062865	0.00226286		Q62077	1-phosphatidylinositol 4,5-bisphosphate phosphodiesterase gamma-1	PLCG1	0.793719	1.11731e-05	0.000300601
P54818	Galactocerebrosidase	GALC	0.622782	2.18169e-06	0.00150301		Q8R2Q0	Tripartite motif-containing protein 29	TRI29	0.763871	0.000542782	0.00221276		Q9Z2Q5	39S ribosomal protein L40, mitochondrial	RM40	0.786054	4.9847e-06	0.000258851
O09159	Lysosomal alpha-mannosidase	MA2B1	0.614634	1.17116e-06	0.00143621		Q8C0P5	Coronin-2A	COR2A	0.763871	0.000542782	0.00220441		Q9WV54	Acid ceramidase	ASAH1	0.781707	3.10041e-06	0.000250501
P08226	Apolipoprotein E	APOE	0.613783	1.09591e-06	0.00142786		P19324	Serpin H1	SERPH	0.762812	0.000511579	0.00217936		P19973	Lymphocyte-specific protein 1	LSP1	0.772015	1.02722e-06	0.000233801
Q8R4Y4	Stabilin-1	STAB1	0.608277	7.087e-07	0.00141116		O08688	Calpain-5	CAN5	0.761756	0.000482043	0.00216266		Q61559	IgG receptor FcRn large subunit p51	FCGRN	0.77148	9.64645e-07	0.000225451
Q99P91	Transmembrane glycoprotein NMB	GPNMB	0.600318	3.6981e-07	0.00136941		Q8C5H8	NAD kinase domain-containing protein 1	NAKD2	0.759646	0.000427653	0.00212926		Q6ZWY3	40S ribosomal protein S27-like	RS27L	0.768811	7.02883e-07	0.000217101
Q8K1I7	WAS/WASL-interacting protein family member 1	WIPF1	0.597827	3.00152e-07	0.00134436		O09159	Lysosomal alpha-mannosidase	MA2B1	0.757018	0.000367668	0.00210421		O89017	Legumain	LGMN	0.764029	3.93687e-07	0.000192051
P14106	Complement C1q subcomponent subunit B	C1QB	0.596999	2.79883e-07	0.00131931		Q91ZX7	Prolow-density lipoprotein receptor-related protein 1	LRP1	0.756494	0.000356651	0.00209586		Q8BFW7	Lipoma-preferred partner homolog	LPP	0.758226	1.9056e-07	0.000175351
P18242	Cathepsin D	CATD	0.595759	2.51933e-07	0.00131096		P35550	rRNA 2'-O-methyltransferase fibrillarin	FBRL	0.752832	0.00028771	0.00207081		P31725	Protein S100-A9	S10A9	0.758226	1.9056e-07	0.000167001
P11152	Lipoprotein lipase	LIPL	0.58878	1.37759e-07	0.00127756		Q8VEB4	Group XV phospholipase A2	PAG15	0.752832	0.00028771	0.00206246		Q8R164	Valacyclovir hydrolase	BPHL	0.757176	1.6667e-07	0.000150301
P29788	Vitronectin	VTNC	0.588372	1.32901e-07	0.00126086		Q9ET22	Dipeptidyl peptidase 2	DPP2	0.751268	0.000262148	0.00204576		P15105	Glutamine synthetase	GLNA	0.754033	1.11097e-07	0.000133601
P09581	Macrophage colony-stimulating factor 1 receptor	CSF1R	0.558566	7.93226e-09	0.00112725		Q91WN1	DnaJ homolog subfamily C member 9	DNJC9	0.747632	0.000210502	0.00200401		P29788	Vitronectin	VTNC	0.734941	8.04191e-09	9.18504e-05
P0C0S6	Histone H2A.Z	H2AZ	0.549732	3.17948e-09	0.00109385		P17665	Cytochrome c oxidase subunit 7C, mitochondrial	COX7C	0.740925	0.000138855	0.00192051		Q3U829	AP-5 complex subunit zeta-1	AP5Z1	0.731384	4.77675e-09	8.35003e-05
Q9WVC3	Caveolin-2	CAV2	0.541412	1.29733e-09	0.0010688		Q9D2L1	Arylsulfatase K	ARSK	0.740412	0.000134419	0.00191216		Q99NH8	Triggering receptor expressed on myeloid cells 2	TREM2	0.716332	4.69573e-10	6.68003e-05
Q9ERG0	LIM domain and actin-binding protein 1	LIMA1	0.536928	7.88449e-10	0.0010354		Q80SY3	V-type proton ATPase subunit d 2	VA0D2	0.735298	9.68002e-05	0.00181196		O08917	Flotillin-1	FLOT1	0.667435	6.09679e-14	4.17502e-05
Q99NH8	Triggering receptor expressed on myeloid cells 2	TREM2	0.534329	5.87936e-10	0.00102705		Q61543	Golgi apparatus protein 1	GSLG1	0.729712	6.69433e-05	0.00176186		P08905	Lysozyme C-2	LYZ2	0.170129	2.23367e-231	3.34001e-05
P28798	Granulins	GRN	0.532849	4.96684e-10	0.0010187		Q8K1I7	WAS/WASL-interacting protein family member 1	WIPF1	0.728197	6.04532e-05	0.00174516
Q8CGP5	Histone H2A type 1-F	H2A1F	0.53248	4.76124e-10	0.00101035		Q9D659	Platelet receptor Gi24	VISTA	0.728197	6.04532e-05	0.00173681
Q02105	Complement C1q subcomponent subunit C	C1QC	0.504456	1.53497e-11	0.000860053		Q9WUM4	Coronin-1C	COR1C	0.726684	5.45597e-05	0.00172011
Q8BGC4	Zinc-binding alcohol dehydrogenase domain-containing protein 2	PTGR3	0.477906	3.7736e-13	0.000718103		P41242	Megakaryocyte-associated tyrosine-protein kinase	MATK	0.72618	5.27187e-05	0.00171176
P09813	Apolipoprotein A-II	APOA2	0.451501	5.72277e-15	0.000584502		P06797	Cathepsin L1	CATL1	0.725174	4.92113e-05	0.00169506
P62806	Histone H4	H4	0.430117	1.26252e-16	0.000542752		A2AJ88	Patatin-like phospholipase domain-containing protein 7	PLPL7	0.723668	4.43606e-05	0.00167836
P10854	Histone H2B type 1-M	H2B1M	0.423607	3.63883e-17	0.000534402		P16675	Lysosomal protective protein	PPGB	0.721664	3.85925e-05	0.00165331
P68433	Histone H3.1	H31	0.392238	4.91036e-20	0.000526052		Q9QXH4	Integrin alpha-X	ITAX	0.719168	3.23768e-05	0.00161156
P08905	Lysozyme C-2	LYZ2	0.392238	4.91036e-20	0.000517702		Q61207	Sulfated glycoprotein 1	SAP	0.71668	2.7117e-05	0.00155311
O89017	Legumain	LGMN	0.389798	2.8047e-20	0.000509352		P28798	Granulins	GRN	0.7142	2.26739e-05	0.00153641
							P09602	Non-histone chromosomal protein HMG-17	HMGN2	0.703392	1.01148e-05	0.00142786
							P14106	Complement C1q subcomponent subunit B	C1QB	0.697565	6.42407e-06	0.00139446
							P70158	Acid sphingomyelinase-like phosphodiesterase 3a	ASM3A	0.695634	5.51014e-06	0.00136941
							Q99P91	Transmembrane glycoprotein NMB	GPNMB	0.69467	5.1011e-06	0.00136106
							Q9CQ75	NADH dehydrogenase [ubiquinone] 1 alpha subcomplex subunit 2	NDUA2	0.691787	4.04081e-06	0.00133601
							Q60648	Ganglioside GM2 activator	SAP3	0.691787	4.04081e-06	0.00132766
							P08226	Apolipoprotein E	APOE	0.685106	2.32414e-06	0.00128591
							Q99NH8	Triggering receptor expressed on myeloid cells 2	TREM2	0.684632	2.23298e-06	0.00127756
							Q9Z1G4	V-type proton ATPase 116 kDa subunit a isoform 1	VPP1	0.681318	1.68434e-06	0.0012358
							Q6DFW4	Nucleolar protein 58	NOP58	0.679903	1.49111e-06	0.00122745
							P29788	Vitronectin	VTNC	0.676143	1.07425e-06	0.0011857
							P20152	Vimentin	VIME	0.674738	9.489e-07	0.00117735
							Q3URQ0	Testis-expressed sequence 10 protein	TEX10	0.63967	3.18972e-08	0.000951904
							P09581	Macrophage colony-stimulating factor 1 receptor	CSF1R	0.634372	1.81301e-08	0.000918504
							Q05685	Folate receptor beta	FOLR2	0.631301	1.29813e-08	0.000893454
							P18242	Cathepsin D	CATD	0.621747	4.44543e-09	0.000826653
							P0C0S6	Histone H2A.Z	H2AZ	0.617881	2.84051e-09	0.000809953
							P11152	Lipoprotein lipase	LIPL	0.587801	6.46924e-11	0.000634603
							P09813	Apolipoprotein A-II	APOA2	0.563466	1.98948e-12	0.000542752
							Q9ERG0	LIM domain and actin-binding protein 1	LIMA1	0.536407	2.50665e-14	0.000459252
							Q02105	Complement C1q subcomponent subunit C	C1QC	0.526097	4.06024e-15	0.000434202
							Q9ERE7	LDLR chaperone MESD	MESD	0.522463	2.09187e-15	0.000400802
							Q8CGP5	Histone H2A type 1-F	H2A1F	0.520655	1.49763e-15	0.000392452
							Q8BGC4	Zinc-binding alcohol dehydrogenase domain-containing protein 2	PTGR3	0.481765	5.34927e-19	0.000384102
							P10854	Histone H2B type 1-M	H2B1M	0.473488	8.08187e-20	0.000375752
							P68433	Histone H3.1	H31	0.432089	1.83048e-24	0.000367401
							O89017	Legumain	LGMN	0.428807	7.10953e-25	0.000359051
							P62806	Histone H4	H4	0.42762	5.03019e-25	0.000350701
