# Supplementary material for: Hypusination Orchestrates the Antimicrobial Response of Macrophages
Source: Cell Rep. Author manuscript; Available in PMC 2021 Jan 18. (PMC7812972; doi:10.1016/j.celrep.2020.108510)
Supplement: 3 [file NIHMS1657017-supplement-3.xlsx]

## Sheet: Sheet1
Proteins induced by H. pylori in Dhpsfl/fl mice							Proteins induced by H. pylori in Dhps∆mye mice							Proteins induced in uninfected Dhps∆mye mice compared to uninfected Dhpsfl/fl mice
Uniprot ID	entry_name	Symbol	Normalised Fold Change	P Value	BH Critical		Uniprot ID	entry_name	Symbol	Normalised Fold Change	P Value	BH Critical		Uniprot ID	entry_name	Symbol	Normalised Fold Change	P Value	BH Critical
P25085	Interleukin-1 receptor antagonist protein	IL1RA	6.36385	0	0.000664377		Q9R0Q8	C-type lectin domain family 4 member E	CLC4E	7.14533	0	0.000515079		P19324	Serpin H1	SERPH	1.8726	0	1.49298e-05
Q9QUM4	Signaling lymphocytic activation molecule	SLAF1	5.62518	0	0.000649448		Q6NSU3	Glycosyltransferase 8 domain-containing protein 1	GL8D1	4.56622	0	0.000492684		Q61553	Fascin	FSCN1	1.75935	0	7.46491e-06
Q8K224	N-acetyltransferase 10	NAT10	5.38483	0	0.000641983		Q8C172	Ceramide synthase 6	CERS6	3.67565	0	0.000418035		A3KGB4	TBC1 domain family member 8B	TBC8B	1.70177	4.77396e-15	2.23947e-05
P22437	Prostaglandin G/H synthase 1	PGH1	4.98952	0	0.000619588		P06804	Tumor necrosis factor	TNFA	3.41764	0	0.000373246		P37804	Transgelin	TAGL	1.67022	3.94129e-14	2.98597e-05
Q64339	Ubiquitin-like protein ISG15	ISG15	4.74991	0	0.000612123		P04918	Serum amyloid A-3 protein	SAA3	3.14705	0	0.000328456		P11087	Collagen alpha-1(I) chain	CO1A1	1.59443	5.35816e-12	5.22544e-05
P01582	Interleukin-1 alpha	IL1A	4.7302	0	0.000604658		P04186	Complement factor B	CFAB	3.06949	0	0.000306062		Q91ZR2	Sorting nexin-18	SNX18	1.54225	1.37263e-10	7.46491e-05
P29477	Nitric oxide synthase, inducible	NOS2	4.57858	0	0.000597193		P41216	Long-chain-fatty-acid--CoA ligase 1	ACSL1	2.92006	0	0.000268737		P10404	MLV-related proviral Env polyprotein	ENV1	1.48972	3.15484e-09	8.21141e-05
P52624	Uridine phosphorylase 1	UPP1	4.2044	0	0.000582263		Q99M15	Proline-serine-threonine phosphatase-interacting protein 2	PPIP2	2.86592	0	0.000246342		P14106	Complement C1q subcomponent subunit B	C1QB	1.43201	8.31355e-08	0.000104509
Q9QZ85	Interferon-inducible GTPase 1	IIGP1	4.15803	0	0.000567334		Q60754	Macrophage receptor MARCO	MARCO	2.83039	0	0.000231412		Q6QI06	Rapamycin-insensitive companion of mTOR	RICTR	1.42409	1.28247e-07	0.000111974
Q61493	DNA polymerase zeta catalytic subunit	REV3L	3.95835	0	0.000559869		Q05117	Tartrate-resistant acid phosphatase type 5	PPA5	2.78949	0	0.000216483		Q8BK72	28S ribosomal protein S27, mitochondrial	RT27	1.42113	1.5064e-07	0.000119439
Q6NSU3	Glycosyltransferase 8 domain-containing protein 1	GL8D1	3.93646	0	0.000552404		P22437	Prostaglandin G/H synthase 1	PGH1	2.78755	0	0.000209018		Q9DAW9	Calponin-3	CNN3	1.39285	6.81919e-07	0.000141833
P22893	Tristetraprolin	TTP	3.88496	0	0.000537474		Q9JM51	Prostaglandin E synthase	PTGES	2.76638	0	0.000201553		Q61941	NAD(P) transhydrogenase, mitochondrial	NNTM	1.36703	2.58267e-06	0.000156763
P04918	Serum amyloid A-3 protein	SAA3	3.81029	0	0.000522544		D0QMC3	Myeloid cell nuclear differentiation antigen-like protein	MNDAL	2.73587	0	0.000194088		Q9R257	Heme-binding protein 1	HEBP1	1.33334	1.36469e-05	0.000171693
Q9R0Q8	C-type lectin domain family 4 member E	CLC4E	3.72412	0	0.000515079		P11404	Fatty acid-binding protein, heart	FABPH	2.55443	0	0.000149298		Q9ERE7	LDLR chaperone MESD	MESD	1.33057	1.55885e-05	0.000179158
P17515	C-X-C motif chemokine 10	CXL10	3.65001	0	0.000507614		Q64339	Ubiquitin-like protein ISG15	ISG15	2.53151	0	0.000126904		Q8K1N1	Calcium-independent phospholipase A2-gamma	PLPL8	1.32321	2.21312e-05	0.000186623
Q3U5Q7	UMP-CMP kinase 2, mitochondrial	CMPK2	3.55759	0	0.000485219		Q9CR02	Translation machinery-associated protein 16	TMA16	2.52976	0	0.000119439		Q8BWW4	La-related protein 4	LARP4	1.31954	2.63083e-05	0.000194088
P04186	Complement factor B	CFAB	3.35172	0	0.000447895		Q9QUN7	Toll-like receptor 2	TLR2	2.51054	0	0.000111974		P70698	CTP synthase 1	PYRG1	1.3068	4.75986e-05	0.000216483
P37217	Early activation antigen CD69	CD69	3.30786	0	0.0004255		P54987	Immune-responsive gene 1 protein	IRG1	2.50707	0	0.000104509		Q9R049	E3 ubiquitin-protein ligase AMFR	AMFR	1.30048	6.35704e-05	0.000223947
Q64345	Interferon-induced protein with tetratricopeptide repeats 3	IFIT3	3.28502	0	0.00041057		Q8CE08	Prostatic acid phosphatase	PPAP	2.47255	0	6.71842e-05		Q9Z280	Phospholipase D1	PLD1	1.29777	7.18589e-05	0.000231412
D0QMC3	Myeloid cell nuclear differentiation antigen-like protein	MNDAL	3.23306	0	0.00039564		Q61549	EGF-like module-containing mucin-like hormone receptor-like 1	AGRE1	2.464	0	5.97193e-05		Q9CXV9	DCN1-like protein 5	DCNL5	1.29418	8.45007e-05	0.000253807
P08508	Low affinity immunoglobulin gamma Fc region receptor III	FCGR3	3.14465	0	0.000388176		Q9WTK5	Nuclear factor NF-kappa-B p100 subunit	NFKB2	2.37019	0	3.73246e-05		Q9JI46	Diphosphoinositol polyphosphate phosphohydrolase 1	NUDT3	1.28881	0.000107442	0.000268737
P08101	Low affinity immunoglobulin gamma Fc region receptor II	FCGR2	3.14465	0	0.000380711		P10749	Interleukin-1 beta	IL1B	2.35871	0	2.98597e-05		Q8R2U6	Diphosphoinositol polyphosphate phosphohydrolase 2	NUDT4	1.28881	0.000107442	0.000261272
Q05769	Prostaglandin G/H synthase 2	PGH2	3.14465	0	0.000373246		O35215	D-dopachrome decarboxylase	DOPD	2.35055	0	2.23947e-05		P11247	Myeloperoxidase	PERM	1.28524	0.000125857	0.000276202
P18581	Low affinity cationic amino acid transporter 2	CTR2	3.10566	0	0.000365781		Q8CGE8	Interferon-activable protein 205-A	IFI5A	2.28628	4.21885e-15	0.000552404		P43247	DNA mismatch repair protein Msh2	MSH2	1.27725	0.000178657	0.000298597
Q64282	Interferon-induced protein with tetratricopeptide repeats 1	IFIT1	3.10566	0	0.000358316		Q9Z0E6	Interferon-induced guanylate-binding protein 2	GBP2	2.28311	4.66294e-15	0.000559869		Q61009	Scavenger receptor class B member 1	SCRB1	1.27019	0.000242337	0.000320991
P10749	Interleukin-1 beta	IL1B	3.09277	0	0.000350851		P01582	Interleukin-1 alpha	IL1A	2.27679	5.66214e-15	0.000567334		Q3URQ0	Testis-expressed sequence 10 protein	TEX10	1.27019	0.000242337	0.000313526
Q8C172	Ceramide synthase 6	CERS6	3.09063	0	0.000343386		Q9QUM4	Signaling lymphocytic activation molecule	SLAF1	2.21453	4.21885e-14	0.000612123		P11680	Properdin	PROP	1.26931	0.000251642	0.000328456
Q8CBB9	Radical S-adenosyl methionine domain-containing protein 2	RSAD2	3.0082	0	0.000335921		Q8C008	Double zinc ribbon and ankyrin repeat-containing protein 1	DZAN1	2.17046	1.73417e-13	0.000664377
Q8CFB4	Guanylate-binding protein 5	GBP5	3.00611	0	0.000328456		P62137	Serine/threonine-protein phosphatase PP1-alpha catalytic subunit	PP1A	2.16595	2.00284e-13	0.000671842
Q8R5F7	Interferon-induced helicase C domain-containing protein 1	IFIH1	2.94425	0	0.000306062		P62141	Serine/threonine-protein phosphatase PP1-beta catalytic subunit	PP1B	2.11991	8.68861e-13	0.000701702
Q61176	Arginase-1	ARGI1	2.92594	0	0.000298597		P08508	Low affinity immunoglobulin gamma Fc region receptor III	FCGR3	2.10964	1.20348e-12	0.000731562
P70343	Caspase-4	CASP4	2.87169	0	0.000283667		P08101	Low affinity immunoglobulin gamma Fc region receptor II	FCGR2	2.10964	1.20348e-12	0.000724097
Q64112	Interferon-induced protein with tetratricopeptide repeats 2	IFIT2	2.86771	0	0.000268737		P14901	Heme oxygenase 1	HMOX1	2.09798	1.74216e-12	0.000739027
P06804	Tumor necrosis factor	TNFA	2.86572	0	0.000261272		P54751	CMP-N-acetylneuraminate-beta-galactosamide-alpha-2,3-sialyltransferase 1	SIA4A	2.08638	2.51521e-12	0.000753956
Q9D020	Cytosolic 5'-nucleotidase 3	5NT3A	2.78543	0	0.000238877		Q8CFB4	Guanylate-binding protein 5	GBP5	2.08204	2.88458e-12	0.000761421
P54987	Immune-responsive gene 1 protein	IRG1	2.73948	0	0.000223947		P09671	Superoxide dismutase [Mn], mitochondrial	SODM	2.0691	4.34175e-12	0.000768886
Q9WTK5	Nuclear factor NF-kappa-B p100 subunit	NFKB2	2.73568	0	0.000216483		Q05769	Prostaglandin G/H synthase 2	PGH2	2.0548	6.81166e-12	0.000783816
P30882	C-C motif chemokine 5	CCL5	2.70551	0	0.000209018		P12388	Plasminogen activator inhibitor 2, macrophage	PAI2	2.05053	7.79088e-12	0.000791281
Q80WG5	Leucine-rich repeat-containing protein 8A	LRC8A	2.69241	0	0.000201553		Q05915	GTP cyclohydrolase 1	GCH1	2.04344	9.73732e-12	0.000813676
Q8BPX9	Solute carrier family 15 member 3	S15A3	2.64433	0	0.000179158		P11928	2'-5'-oligoadenylate synthase 1A	OAS1A	2.00834	2.92402e-11	0.000821141
Q9Z0E6	Interferon-induced guanylate-binding protein 2	GBP2	2.64433	0	0.000164228		P13597	Intercellular adhesion molecule 1	ICAM1	1.99308	4.70485e-11	0.000828606
Q61107	Guanylate-binding protein 4	GBP4	2.63153	0	0.000156763		Q9QXG4	Acetyl-coenzyme A synthetase, cytoplasmic	ACSA	1.9752	8.20112e-11	0.000843535
Q8BGR2	Leucine-rich repeat-containing protein 8D	LRC8D	2.62061	0	0.000149298		Q8R4B8	NACHT, LRR and PYD domains-containing protein 3	NLRP3	1.96564	1.10297e-10	0.000851
Q8R502	Leucine-rich repeat-containing protein 8C	LRC8C	2.62061	0	0.000141833		Q8BPX9	Solute carrier family 15 member 3	S15A3	1.96156	1.25155e-10	0.000858465
Q9D6N1	Carbonic anhydrase 13	CAH13	2.61335	0	0.000134368		P25085	Interleukin-1 receptor antagonist protein	IL1RA	1.95477	1.54371e-10	0.000873395
Q8BX90	Fibronectin type-III domain-containing protein 3A	FND3A	2.61154	0	0.000126904		Q64337	Sequestosome-1	SQSTM	1.94936	1.82446e-10	0.000888325
Q9EP73	Programmed cell death 1 ligand 1	PD1L1	2.57916	0	0.000111974		P10810	Monocyte differentiation antigen CD14	CD14	1.94396	2.15486e-10	0.00089579
Q64695	Endothelial protein C receptor	EPCR	2.43834	0	6.71842e-05		Q64695	Endothelial protein C receptor	EPCR	1.92652	3.68437e-10	0.000918185
P11928	2'-5'-oligoadenylate synthase 1A	OAS1A	2.43328	0	5.97193e-05		Q60780	Growth arrest-specific protein 7	GAS7	1.91454	5.31939e-10	0.000948044
Q05117	Tartrate-resistant acid phosphatase type 5	PPA5	2.41982	0	4.47895e-05		Q8BSU2	C-X-C motif chemokine 16	CXL16	1.90132	7.96861e-10	0.000955509
Q8BV49	Pyrin and HIN domain-containing protein 1	IFIX	2.3832	0	2.23947e-05		Q99KQ4	Nicotinamide phosphoribosyltransferase	NAMPT	1.89343	1.01353e-09	0.000962974
Q99M15	Proline-serine-threonine phosphatase-interacting protein 2	PPIP2	2.37825	0	1.49298e-05		O08709	Peroxiredoxin-6	PRDX6	1.88949	1.14241e-09	0.000970439
Q91XB0	Three prime repair exonuclease 1	TREX1	2.34876	1.88738e-15	0.000671842		P53690	Matrix metalloproteinase-14	MMP14	1.86865	2.14964e-09	0.000992834
Q9CR02	Translation machinery-associated protein 16	TMA16	2.33739	2.77556e-15	0.000679307		P01887	Beta-2-microglobulin	B2MG	1.86348	2.51355e-09	0.0010003
Q8CGE8	Interferon-activable protein 205-A	IFI5A	2.31643	5.21805e-15	0.000686772		Q3UH68	LIM and calponin homology domains-containing protein 1	LIMC1	1.8609	2.71732e-09	0.00100776
Q9QY24	Z-DNA-binding protein 1	ZBP1	2.30681	7.10543e-15	0.000694237		P99029	Peroxiredoxin-5, mitochondrial	PRDX5	1.85961	2.82514e-09	0.00101523
Q9JM51	Prostaglandin E synthase	PTGES	2.24529	4.81837e-14	0.000739027		P47791	Glutathione reductase, mitochondrial	GSHR	1.85575	3.17419e-09	0.00102269
P17809	Solute carrier family 2, facilitated glucose transporter member 1	GTR1	2.2236	9.4369e-14	0.000761421		Q9QY24	Z-DNA-binding protein 1	ZBP1	1.85446	3.29961e-09	0.00103016
Q8R2Q8	Bone marrow stromal antigen 2	BST2	2.21591	1.19793e-13	0.000783816		Q9WVB0	RNA-binding protein with multiple splicing	RBPMS	1.85061	3.70545e-09	0.00105255
O08691	Arginase-2, mitochondrial	ARGI2	2.20366	1.74971e-13	0.000813676		Q99J87	Probable ATP-dependent RNA helicase DHX58	DHX58	1.85061	3.70545e-09	0.00104509
P13597	Intercellular adhesion molecule 1	ICAM1	2.19299	2.4325e-13	0.000821141		Q9WVK4	EH domain-containing protein 1	EHD1	1.84805	4.00256e-09	0.00106002
Q61527	Receptor tyrosine-protein kinase erbB-4	ERBB4	2.1658	5.62328e-13	0.000843535		Q9CZE3	Ras-related protein Rab-32	RAB32	1.84548	4.32277e-09	0.00106748
Q9WVL2	Signal transducer and activator of transcription 2	STAT2	2.13895	1.28364e-12	0.00086593		Q8BTY2	Sodium bicarbonate cotransporter 3	S4A7	1.84421	4.49209e-09	0.00108241
P14901	Heme oxygenase 1	HMOX1	2.13895	1.28364e-12	0.000858465		Q2TBA3	Mucosa-associated lymphoid tissue lymphoma translocation protein 1 homolog	MALT1	1.81504	1.07473e-08	0.00111227
Q05915	GTP cyclohydrolase 1	GCH1	2.13302	1.53921e-12	0.00088086		O08739	AMP deaminase 3	AMPD3	1.8025	1.55984e-08	0.00111974
P97864	Caspase-7	CASP7	2.12123	2.20923e-12	0.00089579		P28665	Murinoglobulin-1	MUG1	1.8	1.67966e-08	0.0011272
Q9QUN7	Toll-like receptor 2	TLR2	2.10366	3.78075e-12	0.000933114		Q9R244	Short transient receptor potential channel 2	TRPC2	1.78139	2.91082e-08	0.00114213
P17879	Heat shock 70 kDa protein 1B	HS71B	2.10366	3.78075e-12	0.000925649		P05480	Neuronal proto-oncogene tyrosine-protein kinase Src	SRC	1.78139	2.91082e-08	0.00113467
Q8R4B8	NACHT, LRR and PYD domains-containing protein 3	NLRP3	2.07326	9.54758e-12	0.000948044		P09528	Ferritin heavy chain	FRIH	1.77399	3.61753e-08	0.00115706
Q62191	E3 ubiquitin-protein ligase TRIM21	RO52	2.06895	1.0883e-11	0.000955509		Q9WTR6	Cystine/glutamate transporter	XCT	1.76541	4.65299e-08	0.00117946
P09671	Superoxide dismutase [Mn], mitochondrial	SODM	2.06752	1.13675e-11	0.000962974		Q08619	Interferon-activable protein 205-B	LIPB2	1.76541	4.65299e-08	0.00117199
P21958	Antigen peptide transporter 1	TAP1	2.06465	1.24006e-11	0.000970439		O35711	Liprin-beta-2	GBP4	1.76296	4.99812e-08	0.00118692
E9Q555	E3 ubiquitin-protein ligase RNF213	RN213	2.04472	2.2697e-11	0.000992834		Q61107	Guanylate-binding protein 4	RN213	1.74594	8.20989e-08	0.00120185
Q3UIR3	E3 ubiquitin-protein ligase DTX3L	DTX3L	2.03341	3.19493e-11	0.0010003		E9Q555	E3 ubiquitin-protein ligase RNF213	CTR2	1.74594	8.20989e-08	0.00119439
Q8CBA2	Schlafen family member 5	SLFN5	2.02778	3.78698e-11	0.00102269		P18581	Low affinity cationic amino acid transporter 2	IFIT3	1.73869	1.01308e-07	0.00122425
P42225	Signal transducer and activator of transcription 1	STAT1	2.01377	5.7765e-11	0.00106002		Q64345	Interferon-induced protein with tetratricopeptide repeats 3	CAH13	1.73869	1.01308e-07	0.00121678
P42227	Signal transducer and activator of transcription 3	STAT3	2.0082	6.83171e-11	0.00107495		Q9D6N1	Carbonic anhydrase 13	HA1B	1.73748	1.04905e-07	0.00123171
Q8BTY2	Sodium bicarbonate cotransporter 3	S4A7	2.0068	7.12365e-11	0.00108241		P01901	H-2 class I histocompatibility antigen, K-B alpha chain	NAT10	1.73628	1.08626e-07	0.00123918
Q69Z37	Sterile alpha motif domain-containing protein 9-like	SAM9L	2.00541	7.42777e-11	0.00108988		Q8K224	N-acetyltransferase 10	PLEK	1.73267	1.20571e-07	0.00125411
Q60766	Immunity-related GTPase family M protein 1	IRGM1	1.98055	1.56571e-10	0.00110481		Q9JHK5	Pleckstrin	5NT3A	1.73267	1.20571e-07	0.00124664
Q9D620	Rab11 family-interacting protein 1	RFIP1	1.9737	1.92167e-10	0.00111227		Q9D020	Cytosolic 5'-nucleotidase 3	GSH0	1.73147	1.24827e-07	0.00126157
Q2EMV9	Poly [ADP-ribose] polymerase 14	PAR14	1.9696	2.17195e-10	0.00113467		O09172	Glutamate--cysteine ligase regulatory subunit	SRXN1	1.72907	1.33779e-07	0.00126904
Q3UDK1	TRAF-type zinc finger domain-containing protein 1	TRAD1	1.95193	3.67683e-10	0.00114213		Q9D975	Sulfiredoxin-1	TRXR1	1.71713	1.88679e-07	0.00129143
Q9CZE3	Ras-related protein Rab-32	RAB32	1.94248	4.86824e-10	0.0011496		Q9JMH6	Thioredoxin reductase 1, cytoplasmic	TREX1	1.70882	2.39443e-07	0.00130636
Q9ER38	Torsin-3A	TOR3A	1.93979	5.27285e-10	0.00115706		Q91XB0	Three prime repair exonuclease 1	LCP2	1.70764	2.47694e-07	0.00132129
P41216	Long-chain-fatty-acid--CoA ligase 1	ACSL1	1.93576	5.9419e-10	0.00116453		Q60787	Lymphocyte cytosolic protein 2	STAT1	1.70409	2.74122e-07	0.00133622
Q08619	Hydroxymethylglutaryl-CoA synthase, cytoplasmic	HMCS1	1.93308	6.43319e-10	0.00117199		P42225	Signal transducer and activator of transcription 1	PUM3	1.68063	5.33828e-07	0.00135115
Q8JZK9	Mixed lineage kinase domain-like protein	MLKL	1.93174	6.69346e-10	0.00117946		Q8BKS9	Pumilio domain-containing protein KIAA0020	ERBB4	1.67946	5.51681e-07	0.00135861
Q9D2Y4	Tapasin	TPSN	1.9304	6.96398e-10	0.00118692		Q61527	Receptor tyrosine-protein kinase erbB-4	HMCS1	1.67597	6.08756e-07	0.00137354
Q9R233	Argininosuccinate synthase	ASSY	1.92106	9.17965e-10	0.00120185		Q8JZK9	Hydroxymethylglutaryl-CoA synthase, cytoplasmic	TPSN	1.67597	6.08756e-07	0.00136608
P16460	Tax1-binding protein 1 homolog	TAXB1	1.91973	9.54764e-10	0.00120932		Q9R233	Tapasin	TGS1	1.67481	6.29013e-07	0.00138101
Q3UKC1	H-2 class I histocompatibility antigen, K-B alpha chain	HA1B	1.91707	1.03272e-09	0.00121678		Q923W1	Trimethylguanosine synthase	NRP2	1.67365	6.49917e-07	0.00139594
P01901	Fatty acid-binding protein, heart	FABPH	1.91176	1.20768e-09	0.00123171		O35375	Neuropilin-2	ITA5	1.67365	6.49917e-07	0.00138847
P11404	Beta-2-microglobulin	B2MG	1.90911	1.30567e-09	0.00123918		P11688	Integrin alpha-5	MRP5	1.67018	7.16717e-07	0.00141087
P01887	Probable ATP-dependent RNA helicase DHX58	DHX58	1.90119	1.64839e-09	0.00125411		Q9R1X5	Multidrug resistance-associated protein 5	IFIT1	1.66324	8.70663e-07	0.0014258
Q99J87	SLAM family member 7	SLAF7	1.89855	1.78101e-09	0.00126157		Q64282	Interferon-induced protein with tetratricopeptide repeats 1	PYC	1.66209	8.99232e-07	0.00143326
Q8BHK6	Probable ATP-dependent RNA helicase DDX58	DDX58	1.88805	2.42326e-09	0.00128397		Q05920	Pyruvate carboxylase, mitochondrial	CASP4	1.65749	1.02278e-06	0.00144819
Q6Q899	Neuronal proto-oncogene tyrosine-protein kinase Src	SRC	1.88805	2.42326e-09	0.0012765		P70343	Caspase-4	PAR14	1.65405	1.12598e-06	0.00145566
P05480	Pleckstrin	PLEK	1.86723	4.45209e-09	0.00130636		Q2EMV9	Poly [ADP-ribose] polymerase 14	TAP1	1.65061	1.23914e-06	0.00146312
Q9JHK5	Interferon-induced very large GTPase 1	GVIN1	1.85433	6.47787e-09	0.00131383		P21958	Antigen peptide transporter 1	MLKL	1.64718	1.36317e-06	0.00147059
Q80SU7	Nicotinamide phosphoribosyltransferase	NAMPT	1.84152	9.38822e-09	0.00132875		Q9D2Y4	Mixed lineage kinase domain-like protein	ITAL	1.6449	1.45238e-06	0.00147805
Q99KQ4	MLV-related proviral Env polyprotein	ENV1	1.8377	1.04856e-08	0.00133622		P24063	Integrin alpha-L	PNPH	1.64376	1.49906e-06	0.00148552
P10404	EH domain-containing protein 1	EHD1	1.82754	1.40561e-08	0.00138101		P23492	Purine nucleoside phosphorylase	TRAF1	1.62338	2.63096e-06	0.00150045
Q9WVK4	Trimethylguanosine synthase	TGS1	1.82754	1.40561e-08	0.00137354		P39428	TNF receptor-associated factor 1	HCK	1.62113	2.79837e-06	0.00150791
Q923W1	MARCKS-related protein	MRP	1.82121	1.68598e-08	0.0014034		P08103	Tyrosine-protein kinase HCK	IGSF8	1.61776	3.06874e-06	0.00151538
P28667	Short transient receptor potential channel 2	TRPC2	1.80238	2.8923e-08	0.0014258		Q8R366	Immunoglobulin superfamily member 8	GTR1	1.60993	3.80018e-06	0.00152284
Q9R244	Poly [ADP-ribose] polymerase 9	PARP9	1.80113	2.99732e-08	0.00143326		P17809	Solute carrier family 2, facilitated glucose transporter member 1	LRC8A	1.60325	4.55722e-06	0.00153031
Q8CAS9	TBC1 domain family member 8B	TBC8B	1.79988	3.10602e-08	0.00144073		Q80WG5	Leucine-rich repeat-containing protein 8A	DDX58	1.60214	4.69664e-06	0.0015527
A3KGB4	Myristoylated alanine-rich C-kinase substrate	MARCS	1.79365	3.70942e-08	0.00145566		Q6Q899	Probable ATP-dependent RNA helicase DDX58	DTX3L	1.60214	4.69664e-06	0.00154524
P26645	Plasminogen activator inhibitor 2, macrophage	PAI2	1.78745	4.42568e-08	0.00147059		Q3UIR3	E3 ubiquitin-protein ligase DTX3L	CBPD	1.5977	5.29617e-06	0.00156017
P12388	Purine nucleoside phosphorylase	PNPH	1.78373	4.91788e-08	0.00147805		O89001	Carboxypeptidase D	ACSL4	1.59549	5.62269e-06	0.00156763
P23492	C-X-C motif chemokine 16	CXL16	1.7604	9.51169e-08	0.00149298		Q9QUJ7	Long-chain-fatty-acid--CoA ligase 4	IRGM1	1.59107	6.33427e-06	0.00159749
Q8BSU2	Sequestosome-1	SQSTM	1.75066	1.25035e-07	0.00151538		Q60766	Immunity-related GTPase family M protein 1	TCF25	1.57899	8.76129e-06	0.00161989
Q64337	H-2 class I histocompatibility antigen, Q7 alpha chain	HA17	1.74702	1.3845e-07	0.00152284		Q8R3L2	Transcription factor 25	PLXA1	1.57789	9.02131e-06	0.00162735
P14429	DCN1-like protein 5	DCNL5	1.73736	1.81369e-07	0.00153031		P70206	Plexin-A1	MARCS	1.57462	9.84618e-06	0.00164228
Q9CXV9	Serine/threonine-protein phosphatase PP1-alpha catalytic subunit	PP1A	1.73135	2.14438e-07	0.00154524		P26645	Myristoylated alanine-rich C-kinase substrate	ARGI2	1.57243	1.04355e-05	0.00165721
P62137	RNA-binding protein 8A	RBM8A	1.71226	3.64084e-07	0.0015527		O08691	Arginase-2, mitochondrial	IFIH1	1.56482	1.27737e-05	0.00167214
Q9CWZ3	Serine/threonine-protein phosphatase PP1-beta catalytic subunit	PP1B	1.7087	4.01625e-07	0.0015751		Q8R5F7	Interferon-induced helicase C domain-containing protein 1	GSDMD	1.56482	1.27737e-05	0.00166468
P62141	Growth arrest-specific protein 7	GAS7	1.69925	5.20862e-07	0.00159749		Q9D8T2	Gasdermin-D	RN149	1.56157	1.39214e-05	0.00168707
Q60780	Filamin-B	FLNB	1.69807	5.37971e-07	0.00160496		Q3U2C5	E3 ubiquitin-protein ligase RNF149	ESTD	1.55725	1.56049e-05	0.00170947
Q80X90	EGF-like module-containing mucin-like hormone receptor-like 1	AGRE1	1.68868	6.9572e-07	0.00161242		Q9R0P3	S-formylglutathione hydrolase	LRC8C	1.54971	1.9026e-05	0.00173186
Q61549	NADPH oxidase 1	NOX1	1.68635	7.41623e-07	0.00161989		Q8R502	Leucine-rich repeat-containing protein 8C	RIPL2	1.54007	2.44777e-05	0.00174679
Q8CIZ9	Interferon-activable protein 205-B	IFI5B	1.67586	9.86753e-07	0.00164975		Q99LE1	RILP-like protein 2	STAT2	1.53581	2.73495e-05	0.00176918
P15092	Interferon-activable protein 204	IFI4	1.6747	1.01837e-06	0.00165721		Q9WVL2	Signal transducer and activator of transcription 2	IFRD1	1.53581	2.73495e-05	0.00176172
Q2TBA3	Mucosa-associated lymphoid tissue lymphoma translocation protein 1 homolog	MALT1	1.67122	1.11915e-06	0.00167214		P19182	Interferon-related developmental regulator 1	PIR	1.53156	3.05385e-05	0.00178411
P10810	Monocyte differentiation antigen CD14	CD14	1.67122	1.11915e-06	0.00166468		Q9D711	Pirin	BIR1B	1.52414	3.69827e-05	0.00182144
P57787	Monocarboxylate transporter 4	MOT4	1.6689	1.19159e-06	0.00167961		Q9QUK4	Baculoviral IAP repeat-containing protein 1b	E2AK2	1.51572	4.59179e-05	0.00184383
P99029	Peroxiredoxin-5, mitochondrial	PRDX5	1.66544	1.30875e-06	0.00168707		Q03963	Interferon-induced, double-stranded RNA-activated protein kinase	BST2	1.51362	4.8451e-05	0.0018513
Q9CQ79	Thioredoxin domain-containing protein 9	TXND9	1.66313	1.39291e-06	0.00169454		Q8R2Q8	Bone marrow stromal antigen 2	NOX1	1.51152	5.11157e-05	0.00187369
P54751	CMP-N-acetylneuraminate-beta-galactosamide-alpha-2,3-sialyltransferase 1	SIA4A	1.65737	1.62666e-06	0.00171693		Q8CIZ9	NADPH oxidase 1	NCKP1	1.50838	5.53734e-05	0.00188116
Q60787	Lymphocyte cytosolic protein 2	LCP2	1.65737	1.62666e-06	0.00170947		P28660	Nck-associated protein 1	ACSL5	1.50733	5.68655e-05	0.00189609
Q3U269	Thiosulfate sulfurtransferase/rhodanese-like domain-containing protein 2	TSTD2	1.65508	1.73032e-06	0.00173186		Q8JZR0	Long-chain-fatty-acid--CoA ligase 5	TSTD2	1.50212	6.4912e-05	0.00190355
Q03963	Interferon-induced, double-stranded RNA-activated protein kinase	E2AK2	1.65393	1.78449e-06	0.00173933		Q3U269	Thiosulfate sulfurtransferase/rhodanese-like domain-containing protein 2	LIRB3	1.49381	8.00539e-05	0.00192595
P24063	Integrin alpha-L	ITAL	1.64593	2.2119e-06	0.00175426		P97484	Leukocyte immunoglobulin-like receptor subfamily B member 3	LRC8D	1.48761	9.35288e-05	0.00194088
P39428	TNF receptor-associated factor 1	TRAF1	1.63003	3.37888e-06	0.00178411		Q8BGR2	Leucine-rich repeat-containing protein 8D	4F2	1.48555	9.84753e-05	0.00195581
P53690	Matrix metalloproteinase-14	MMP14	1.6289	3.48168e-06	0.00179158		P10852	4F2 cell-surface antigen heavy chain	SAM9L	1.48349	0.000103667	0.00197074
P28665	Murinoglobulin-1	MUG1	1.62665	3.69632e-06	0.00181397		Q69Z37	Sterile alpha motif domain-containing protein 9-like	NXP20	1.48041	0.000111938	0.00199313
Q8BYU6	Torsin-1A-interacting protein 2	TOIP2	1.62665	3.69632e-06	0.00180651		Q9D281	Protein Noxp20	GVIN1	1.48041	0.000111938	0.00198567
Q60953	Protein PML	PML	1.62665	3.69632e-06	0.00179904		Q80SU7	Interferon-induced very large GTPase 1	HA11	1.48041	0.000111938	0.0019782
Q8K1T1	Leucine-rich repeat-containing protein 25	LRC25	1.62552	3.80833e-06	0.00182144		P01899	H-2 class I histocompatibility antigen, D-B alpha chain	MRP	1.47939	0.00011483	0.0020006
Q8BKS9	Pumilio domain-containing protein KIAA0020	PUM3	1.62102	4.28969e-06	0.0018289		P28667	MARCKS-related protein	CMPK2	1.47631	0.000123933	0.00201553
P57080	Ubiquitin carboxyl-terminal hydrolase 25	UBP25	1.61094	5.59424e-06	0.00184383		Q3U5Q7	UMP-CMP kinase 2, mitochondrial	HPT	1.47631	0.000123933	0.00200806
Q8R180	ERO1-like protein alpha	ERO1A	1.60092	7.2725e-06	0.00187369		Q61646	Haptoglobin	ABCA1	1.47325	0.000133709	0.00202299
O35375	Neuropilin-2	NRP2	1.59427	8.64738e-06	0.00188862		P41233	ATP-binding cassette sub-family A member 1	KSYK	1.47223	0.000137126	0.00203792
Q8VEG6	CCR4-NOT transcription complex subunit 6-like	CNO6L	1.59317	8.89936e-06	0.00191102		P48025	Tyrosine-protein kinase SYK	MP2K1	1.47223	0.000137126	0.00203046
O08739	AMP deaminase 3	AMPD3	1.59317	8.89936e-06	0.00190355		P31938	Dual specificity mitogen-activated protein kinase kinase 1	PA24A	1.47121	0.000140624	0.00205285
Q8R151	NFX1-type zinc finger-containing protein 1	ZNFX1	1.59317	8.89936e-06	0.00189609		P47713	Cytosolic phospholipase A2	MOT4	1.46409	0.000167552	0.00206778
Q9EPN1	Neurobeachin	NBEA	1.59096	9.42447e-06	0.00191848		P57787	Monocarboxylate transporter 4	UPP1	1.46307	0.000171771	0.00207525
P97372	Proteasome activator complex subunit 2	PSME2	1.58986	9.69796e-06	0.00192595		P52624	Uridine phosphorylase 1	LIPB1	1.46104	0.00018051	0.00208271
O35711	Liprin-beta-2	LIPB2	1.58216	1.18351e-05	0.00194088		Q8C8U0	Liprin-beta-1	PD1L1	1.46003	0.000185033	0.00209018
O35309	N-myc-interactor	NMI	1.57997	1.25237e-05	0.00194834		Q9EP73	Programmed cell death 1 ligand 1	HCLS1	1.45902	0.000189663	0.00210511
P47713	Cytosolic phospholipase A2	PA24A	1.57778	1.32503e-05	0.00196327		P49710	Hematopoietic lineage cell-specific protein	TXND9	1.45902	0.000189663	0.00209764
P11688	Integrin alpha-5	ITA5	1.57778	1.32503e-05	0.00195581		Q9CQ79	Thioredoxin domain-containing protein 9	IKKE	1.45599	0.000204208	0.00212004
Q63932	Dual specificity mitogen-activated protein kinase kinase 2	MP2K2	1.5756	1.40168e-05	0.00197074		Q9R0T8	Inhibitor of nuclear factor kappa-B kinase subunit epsilon	CCL5	1.45498	0.000209284	0.0021275
Q61646	Haptoglobin	HPT	1.5593	2.12661e-05	0.0020006		P30882	C-C motif chemokine 5	LIRB4	1.44894	0.000242298	0.0021499
Q61093	Cytochrome b-245 heavy chain	CY24B	1.55606	2.30908e-05	0.00201553		Q64281	Leukocyte immunoglobulin-like receptor subfamily B member 4	BCAP	1.44693	0.000254341	0.00215736
Q3U2C5	E3 ubiquitin-protein ligase RNF149	RN149	1.55391	2.43888e-05	0.00203792		Q9EQ32	Phosphoinositide 3-kinase adapter protein 1	CY24B	1.44593	0.000260569	0.00216483
Q3UH68	LIM and calponin homology domains-containing protein 1	LIMC1	1.55175	2.57557e-05	0.00204539		Q61093	Cytochrome b-245 heavy chain	IFIT2	1.44393	0.000273455	0.00217229
Q9CR67	Transmembrane protein 33	TMM33	1.55068	2.64661e-05	0.00206032		Q64112	Interferon-induced protein with tetratricopeptide repeats 2	PLXD1	1.43993	0.000301026	0.00220215
O89001	Carboxypeptidase D	CBPD	1.55068	2.64661e-05	0.00205285		Q3UH93	Plexin-D1	DCNL5	1.43893	0.000308312	0.00221708
Q9WTR6	Cystine/glutamate transporter	XCT	1.54853	2.79429e-05	0.00207525		Q9CXV9	DCN1-like protein 5	PARP9	1.43794	0.000315762	0.00223201
P31938	Dual specificity mitogen-activated protein kinase kinase 1	MP2K1	1.53997	3.46679e-05	0.00210511		Q8CAS9	Poly [ADP-ribose] polymerase 9	ASSY	1.42899	0.000390758	0.00224694
Q9D8C4	Interferon-induced 35 kDa protein homolog	IN35	1.53677	3.7564e-05	0.00211257		P16460	Argininosuccinate synthase	CD1D1	1.42011	0.000482017	0.00229173
Q61103	Zinc finger protein ubi-d4	REQU	1.53358	4.06878e-05	0.0021275		P11609	Antigen-presenting glycoprotein CD1d1	GPR84	1.41716	0.00051658	0.00230666
P08103	Tyrosine-protein kinase HCK	HCK	1.53358	4.06878e-05	0.00212004		Q8CIM5	G-protein coupled receptor 84	LZTL1	1.41618	0.000528601	0.00232159
P63330	Serine/threonine-protein phosphatase 2A catalytic subunit alpha isoform	PP2AA	1.52721	4.76865e-05	0.00215736		Q9JHQ5	Leucine zipper transcription factor-like protein 1	STAR5	1.41519	0.000540881	0.00232905
P43346	Deoxycytidine kinase	DCK	1.5251	5.02618e-05	0.00217229		Q9EPQ7	StAR-related lipid transfer protein 5	RFIP1	1.4103	0.000606335	0.00236638
P36371	Antigen peptide transporter 2	TAP2	1.52404	5.15982e-05	0.00218722		Q9D620	Rab11 family-interacting protein 1	CNO6L	1.4103	0.000606335	0.00235891
P01899	H-2 class I histocompatibility antigen, D-B alpha chain	HA11	1.52404	5.15982e-05	0.00217976		Q8VEG6	CCR4-NOT transcription complex subunit 6-like	DNJC1	1.40932	0.000620274	0.00238131
Q3TYS2	Uncharacterized protein C17orf62 homolog	CYBC1	1.52193	5.43722e-05	0.00220961		Q61712	DnaJ homolog subfamily C member 1	SLFN5	1.40932	0.000620274	0.00237384
Q9JMH6	Thioredoxin reductase 1, cytoplasmic	TRXR1	1.52193	5.43722e-05	0.00220215		Q8CBA2	Schlafen family member 5	RBM8A	1.40834	0.000634508	0.00238877
Q8CIM5	G-protein coupled receptor 84	GPR84	1.51561	6.35624e-05	0.00223201		Q9CWZ3	RNA-binding protein 8A	BCL10	1.40444	0.000694512	0.0024261
Q8VEL2	Myotubularin-related protein 14	MTMRE	1.51561	6.35624e-05	0.00222454		Q9Z0H7	B-cell lymphoma/leukemia 10	ITB1	1.40444	0.000694512	0.00241863
O09172	Glutamate--cysteine ligase regulatory subunit	GSH0	1.51456	6.52298e-05	0.00223947		P09055	Integrin beta-1	HS71B	1.4025	0.000726438	0.00244103
Q9D8T2	Gasdermin-D	GSDMD	1.50098	9.10144e-05	0.00228426		P17879	Heat shock 70 kDa protein 1B	IF4G2	1.39668	0.000830508	0.00245596
Q91ZR2	Sorting nexin-18	SNX18	1.49994	9.33514e-05	0.00229173		Q62448	Eukaryotic translation initiation factor 4 gamma 2	MP2K2	1.39571	0.000849131	0.00246342
Q921T2	Torsin-1A-interacting protein 1	TOIP1	1.49475	0.000105907	0.00231412		Q63932	Dual specificity mitogen-activated protein kinase kinase 2	SPRY7	1.39281	0.00090733	0.00247089
Q9D975	Sulfiredoxin-1	SRXN1	1.48545	0.000132592	0.00236638		Q3TFQ1	SPRY domain-containing protein 7	ASH1L	1.38896	0.000990634	0.00247835
Q9ET26	RING finger protein 114	RN114	1.48545	0.000132592	0.00235891		Q99MY8	Histone-lysine N-methyltransferase ASH1L	PTN1	1.38607	0.00105766	0.00248582
P01027	Complement C3	CO3	1.48442	0.000135918	0.00237384		P35821	Tyrosine-protein phosphatase non-receptor type 1	IFI4	1.38032	0.00120434	0.00250075
Q8CE08	Prostatic acid phosphatase	PPAP	1.48339	0.000139322	0.00239624		P15092	Interferon-activable protein 204	VASP	1.37936	0.00123052	0.00251568
Q9WVB0	RNA-binding protein with multiple splicing	RBPMS	1.48339	0.000139322	0.00238877		P70460	Vasodilator-stimulated phosphoprotein	LACC1	1.3765	0.00131223	0.00253807
P21981	Protein-glutamine gamma-glutamyltransferase 2	TGM2	1.48339	0.000139322	0.00238131		Q8BZT9	Laccase domain-containing protein 1	SUH	1.37554	0.00134055	0.002553
Q61712	DnaJ homolog subfamily C member 1	DNJC1	1.48236	0.000142806	0.0024037		P31266	Recombining binding protein suppressor of hairless	MRP1	1.37554	0.00134055	0.00254554
P18572	Basigin	BASI	1.47928	0.000153754	0.00241863		O35379	Multidrug resistance-associated protein 1	SIR2	1.37364	0.00139887	0.00256793
Q9Z1E4	Glycogen [starch] synthase, muscle	GYS1	1.4711	0.000186914	0.00245596		Q8VDQ8	NAD-dependent protein deacetylase sirtuin-2	PSME2	1.37268	0.00142889	0.00258286
P63037	DnaJ homolog subfamily A member 1	DNJA1	1.47009	0.000191499	0.00246342		P97372	Proteasome activator complex subunit 2	CLCN7	1.37173	0.00145949	0.00259033
Q8BYI6	Lysophosphatidylcholine acyltransferase 2	PCAT2	1.46907	0.00019619	0.00247089		O70496	H(+)/Cl(-) exchange transporter 7	PP2AA	1.37078	0.0014907	0.00260526
P63017	Heat shock cognate 71 kDa protein	HSP7C	1.46196	0.000232157	0.00248582		P63330	Serine/threonine-protein phosphatase 2A catalytic subunit alpha isoform	FBP1L	1.37078	0.0014907	0.00259779
P35441	Thrombospondin-1	TSP1	1.45791	0.000255381	0.00250075		Q8K012	Formin-binding protein 1-like	UBP25	1.36983	0.00152251	0.00262765
P28660	Nck-associated protein 1	NCKP1	1.45186	0.000294308	0.00250821		P57080	Ubiquitin carboxyl-terminal hydrolase 25	RNT2A	1.36888	0.00155494	0.00264258
Q64281	Leukocyte immunoglobulin-like receptor subfamily B member 4	LIRB4	1.45085	0.000301309	0.00251568		Q9CQ01	Ribonuclease T2	RNT2B	1.36131	0.00183794	0.0026799
Q8VE91	Protein FAM134B	RETR1	1.44683	0.000330894	0.00253807		Q62191	E3 ubiquitin-protein ligase TRIM21	RO52	1.36131	0.00183794	0.00267244
P31266	Recombining binding protein suppressor of hairless	SUH	1.44283	0.000363161	0.00256047		Q8BYI6	Lysophosphatidylcholine acyltransferase 2	PCAT2	1.35754	0.00199634	0.00271723
P29452	Caspase-1	CASP1	1.44283	0.000363161	0.002553		Q923D2	Flavin reductase (NADPH)	BLVRB	1.35754	0.00199634	0.00270976
Q8BY71	Histone acetyltransferase type B catalytic subunit	HAT1	1.44083	0.000380369	0.00259033		P11499	Heat shock protein HSP 90-beta	HS90B	1.35754	0.00199634	0.0027023
Q9JHQ5	Leucine zipper transcription factor-like protein 1	LZTL1	1.43684	0.000417079	0.00261272		Q61333	Tumor necrosis factor alpha-induced protein 2	TNAP2	1.3566	0.00203782	0.00273962
P97371	Proteasome activator complex subunit 1	PSME1	1.43485	0.000436641	0.00262765		P63017	Heat shock cognate 71 kDa protein	HSP7C	1.3566	0.00203782	0.00273216
O35215	D-dopachrome decarboxylase	DOPD	1.43286	0.000457052	0.00264258		P25799	Nuclear factor NF-kappa-B p105 subunit	NFKB1	1.35472	0.00212315	0.00276948
O35344	Importin subunit alpha-3	IMA4	1.43187	0.000467586	0.00265751		Q61493	DNA polymerase zeta catalytic subunit	REV3L	1.35472	0.00212315	0.00276202
Q8R3L2	Transcription factor 25	TCF25	1.42989	0.000489331	0.00266497		P30204	Macrophage scavenger receptor types I and II	MSRE	1.35285	0.00221171	0.00278441
P10852	4F2 cell-surface antigen heavy chain	4F2	1.42692	0.00052371	0.00268737		Q8BR63	Protein FAM177A1	F177A	1.35004	0.00235084	0.00279188
Q9D281	Protein Noxp20	NXP20	1.42593	0.000535657	0.00269483		Q5MJS3	Dentin matrix protein 4	FA20C	1.3491	0.00239895	0.00279934
Q8K012	Formin-binding protein 1-like	FBP1L	1.42494	0.000547856	0.0027023		P14429	H-2 class I histocompatibility antigen, Q7 alpha chain	HA17	1.34257	0.00276141	0.00284413
O35343	Importin subunit alpha-4	IMA3	1.42001	0.000612798	0.00271723
P15307	Proto-oncogene c-Rel	REL	1.4151	0.000684786	0.00272469
Q8C547	HEAT repeat-containing protein 5B	HTR5B	1.41412	0.000700089	0.00273962
O35892	Nuclear autoantigen Sp-100	SP100	1.41314	0.000715706	0.00275455
Q9R059	Four and a half LIM domains protein 3	FHL3	1.40435	0.000871418	0.00276948
P47791	Glutathione reductase, mitochondrial	GSHR	1.39949	0.000970835	0.00281427
Q9EQ32	Phosphoinositide 3-kinase adapter protein 1	BCAP	1.39949	0.000970835	0.00280681
P17156	Heat shock-related 70 kDa protein 2	HSP72	1.39949	0.000970835	0.00279934
P25799	Nuclear factor NF-kappa-B p105 subunit	NFKB1	1.39852	0.000991928	0.00283667
Q6QI06	Rapamycin-insensitive companion of mTOR	RICTR	1.39852	0.000991928	0.0028292
P48025	Tyrosine-protein kinase SYK	KSYK	1.39658	0.00103538	0.00284413
Q9R0P3	S-formylglutathione hydrolase	ESTD	1.39561	0.00105775	0.00286653
Q8BZT9	Laccase domain-containing protein 1	LACC1	1.3879	0.00125336	0.00291132
Q80X85	28S ribosomal protein S7, mitochondrial	RT07	1.38693	0.00128	0.00291878
P61600	N-alpha-acetyltransferase 20	NAA20	1.38597	0.00130717	0.00293371
Q69ZJ7	Protein RIC1 homolog	RIC1	1.38597	0.00130717	0.00292625
P10639	Thioredoxin	THIO	1.38501	0.00133486	0.00294118
Q80SY4	E3 ubiquitin-protein ligase MIB1	MIB1	1.38309	0.00139186	0.00295611
Q8C008	Double zinc ribbon and ankyrin repeat-containing protein 1	DZAN1	1.38309	0.00139186	0.00294864
Q99KD5	Protein unc-45 homolog A	UN45A	1.38214	0.00142119	0.00296357
Q9DBG7	Signal recognition particle receptor subunit alpha	SRPRA	1.38118	0.00145108	0.0029785
P10649	Glutathione S-transferase Mu 1	GSTM1	1.37927	0.00151258	0.00298597
P30204	Macrophage scavenger receptor types I and II	MSRE	1.37831	0.00154422	0.00299343
Q8K2Z4	Condensin complex subunit 1	CND1	1.37735	0.00157646	0.0030009
Q5SVR0	TBC1 domain family member 9B	TBC9B	1.37164	0.00178312	0.00302329
Q8VDQ8	NAD-dependent protein deacetylase sirtuin-2	SIR2	1.36974	0.00185729	0.00303822
P23249	Putative helicase MOV-10	MOV10	1.36784	0.00193427	0.00306062
Q8JZR0	Long-chain-fatty-acid--CoA ligase 5	ACSL5	1.365	0.00205517	0.00306808
O35231	Kinesin-like protein KIFC3	KIFC3	1.36122	0.00222704	0.00309794
P26151	High affinity immunoglobulin gamma Fc receptor I	FCGR1	1.36122	0.00222704	0.00309047
Q8VEE4	Replication protein A 70 kDa DNA-binding subunit	RFA1	1.35933	0.00231777	0.0031054
Q9QXY6	EH domain-containing protein 3	EHD3	1.35839	0.00236438	0.0031278
P84084	ADP-ribosylation factor 5	ARF5	1.35839	0.00236438	0.00312033
P61082	NEDD8-conjugating enzyme Ubc12	UBC12	1.35463	0.00255942	0.00318005
O70496	H(+)/Cl(-) exchange transporter 7	CLCN7	1.35463	0.00255942	0.00317259
O35955	Proteasome subunit beta type-10	PSB10	1.35369	0.0026104	0.00319498
A2BH40	AT-rich interactive domain-containing protein 1A	ARI1A	1.35275	0.00266229	0.00321738
Q9R0T8	Inhibitor of nuclear factor kappa-B kinase subunit epsilon	IKKE	1.35275	0.00266229	0.00320991
Q6PD19	UPF0668 protein C10orf76 homolog	ARMD3	1.35182	0.00271512	0.00324724
P70460	Vasodilator-stimulated phosphoprotein	VASP	1.35088	0.00276889	0.0032547
Q9R1X5	Multidrug resistance-associated protein 5	MRP5	1.34714	0.0029937	0.00329203
Q8CB96	Ras association domain-containing protein 4	RASF4	1.34621	0.00305242	0.00330696
Q9QUJ7	Long-chain-fatty-acid--CoA ligase 4	ACSL4	1.34621	0.00305242	0.00329949
O08573	Galectin-9	LEG9	1.34434	0.00317297	0.00331442
Proteins downregulated by H. pylori in Dhpsfl/fl mice							Proteins downregulated by H. pylori in Dhps∆mye mice							Proteins downregulated in uninfected Dhps∆mye mice compared to uninfected Dhpsfl/fl mice
Uniprot ID	entry_name	Symbol	Normalised Fold Change	P Value	BH Critical		Uniprot ID	entry_name	Symbol	Normalised Fold Change	P Value	BH Critical		Uniprot ID	entry_name	Symbol	Normalised Fold Change	P Value	BH Critical
Q9Z1G4	V-type proton ATPase 116 kDa subunit a isoform 1	VPP1	0.7438	0.00333	0.00332		O88839	Disintegrin and metalloproteinase domain-containing protein 15	ADA15	0.742776	0.00279757	0.0028516		P97452	Ribosome biogenesis protein BOP1	BOP1	0.790611	0.000327012	0.000343386
P53026	60S ribosomal protein L10a	RL10A	0.7407	0.00296	0.00328		Q8R242	Di-N-acetylchitobiase	DIAC	0.742262	0.00274228	0.00283667		Q6P5U7	Leucine-rich repeat and WD repeat-containing protein KIAA1239	NWD2	0.780267	0.000159261	0.000283667
P61089	Ubiquitin-conjugating enzyme E2 N	UBE2N	0.7396	0.00285	0.00328		Q9CQR4	Acyl-coenzyme A thioesterase 13	ACO13	0.742262	0.00274228	0.0028292		P51908	C->U-editing enzyme APOBEC-1	ABEC1	0.770592	7.80191e-05	0.000246342
Q9CQA3	Succinate dehydrogenase [ubiquinone] iron-sulfur subunit, mitochondrial	SDHB	0.7396	0.00285	0.00327		Q61239	Protein farnesyltransferase/geranylgeranyltransferase type-1 subunit alpha	FNTA	0.741234	0.00263466	0.00282174		Q9CZM2	60S ribosomal protein L15	RL15	0.770059	7.4918e-05	0.000238877
P14148	60S ribosomal protein L7	RL7	0.7396	0.00285	0.00326		Q3TCN2	Putative phospholipase B-like 2	PLBL2	0.74072	0.0025823	0.00281427		Q9QXH4	Integrin alpha-X	ITAX	0.762094	4.03021e-05	0.000209018
P62717	60S ribosomal protein L18a	RL18A	0.7381	0.00269	0.00323		P31725	Protein S100-A9	S10A9	0.739694	0.00248038	0.00280681		P62137	Serine/threonine-protein phosphatase PP1-alpha catalytic subunit	PP1A	0.758405	2.99528e-05	0.000201553
Q8VDD5	Myosin-9	MYH9	0.7381	0.00269	0.00322		O54918	Bcl-2-like protein 11	B2L11	0.736624	0.00219607	0.00277695		P08905	Lysozyme C-2	LYZ2	0.74074	6.62219e-06	0.000164228
P62267	40S ribosomal protein S23	RS23	0.7371	0.00258	0.00319		P50429	Arylsulfatase B	ARSB	0.735094	0.00206529	0.00275455		Q9WUF3	CASP8-associated protein 2	C8AP2	0.725496	1.59231e-06	0.000149298
Q8BYW1	Rho GTPase-activating protein 25	RHG25	0.7366	0.00253	0.00317		P50427	Steryl-sulfatase	STS	0.735094	0.00206529	0.00274709		Q8R366	Immunoglobulin superfamily member 8	IGSF8	0.707617	2.56278e-07	0.000134368
Q60648	Ganglioside GM2 activator	SAP3	0.7356	0.00243	0.00316		P23780	Beta-galactosidase	BGAL	0.734584	0.0020233	0.00272469		P56565	Protein S100-A1	S10A1	0.68541	2.06265e-08	9.70439e-05
Q9DB15	39S ribosomal protein L12, mitochondrial	RM12	0.735	0.00239	0.00315		Q99104	Unconventional myosin-Va	MYO5A	0.733567	0.00194162	0.00269483		Q3UH93	Plexin-D1	PLXD1	0.639511	4.18569e-11	6.71842e-05
Q9QUK6	Toll-like receptor 4	TLR4	0.735	0.00239	0.00314		P49935	Pro-cathepsin H	CATH	0.733058	0.00190192	0.00268737		P62849	40S ribosomal protein S24	RS24	0.63774	3.19953e-11	5.97193e-05
Q9D6Z1	Nucleolar protein 56	NOP56	0.7345	0.00234	0.00311		O70309	Integrin beta-5	ITB5	0.731536	0.0017872	0.00266497		Q9R0Q8	C-type lectin domain family 4 member E	CLC4E	0.619442	1.73033e-12	4.47895e-05
P51829	Adenylate cyclase type 7	ADCY7	0.7315	0.00207	0.00308		P30993	C5a anaphylatoxin chemotactic receptor	C5AR1	0.72951	0.00164402	0.00265751
Q80YW0	Cytohesin-4	CYH4	0.7315	0.00207	0.00308		Q91VM5	RNA binding motif protein, X-linked-like-1	RMXL1	0.729005	0.0016099	0.00265004
Q6ZWV7	60S ribosomal protein L35	RL35	0.7295	0.00191	0.00305		Q8BFR4	N-acetylglucosamine-6-sulfatase	GNS	0.727995	0.00154359	0.00263511
P49935	Pro-cathepsin H	CATH	0.729	0.00188	0.00305		P11103	Poly [ADP-ribose] polymerase 1	PARP1	0.72749	0.00151137	0.00262019
P00405	Cytochrome c oxidase subunit 2	COX2	0.7279	0.0018	0.00303		Q60648	Ganglioside GM2 activator	SAP3	0.725979	0.00141837	0.0025754
P61255	60S ribosomal protein L26	RL26	0.7269	0.00173	0.00302		Q8BG07	Phospholipase D4	PLD4	0.724973	0.00135931	0.00256047
P11247	Myeloperoxidase	PERM	0.7249	0.00159	0.00301		P08228	Superoxide dismutase [Cu-Zn]	SODC	0.723467	0.00127492	0.00253061
Q60876	Eukaryotic translation initiation factor 4E-binding protein 1	4EBP1	0.7224	0.00144	0.00297		Q60591	Nuclear factor of activated T-cells, cytoplasmic 2	NFAC2	0.722966	0.00124787	0.00252314
P62849	40S ribosomal protein S24	RS24	0.7179	0.00119	0.0029		Q8CCH2	NHL repeat-containing protein 3	NHLC3	0.722465	0.00122135	0.00250821
Q7TMF3	NADH dehydrogenase [ubiquinone] 1 alpha subcomplex subunit 12	NDUAC	0.7174	0.00116	0.0029		Q9QXH4	Integrin alpha-X	ITAX	0.720465	0.00112034	0.00249328
P62754	40S ribosomal protein S6	RS6	0.7174	0.00116	0.00289		Q91UZ5	Inositol monophosphatase 2	IMPA2	0.713013	0.000805998	0.00244849
Q8K352	SAM and SH3 domain-containing protein 3	SASH3	0.7169	0.00114	0.00288		Q8VDV3	Guanine nucleotide exchange factor for Rab-3A	R3GEF	0.710546	0.000720787	0.00243356
Q6ZWQ0	Nesprin-2	SYNE2	0.7159	0.00109	0.00287		Q924T2	28S ribosomal protein S2, mitochondrial	RT02	0.709562	0.000689091	0.00241117
P21460	Cystatin-C	CYTC	0.7149	0.00105	0.00286		O89023	Tripeptidyl-peptidase 1	TPP1	0.708579	0.000658685	0.0024037
Q8VEB4	Group XV phospholipase A2	PAG15	0.7149	0.00105	0.00285		Q8VEB4	Group XV phospholipase A2	PAG15	0.708579	0.000658685	0.00239624
Q61207	Sulfated glycoprotein 1	SAP	0.7135	0.00098	0.00282		P43883	Perilipin-2	PLIN2	0.706617	0.000601553	0.00235145
P41105	60S ribosomal protein L28	RL28	0.712	0.00092	0.00279		Q9D6Z1	Nucleolar protein 56	NOP56	0.706127	0.000588003	0.00234398
Q9D8Z2	TP53-regulated inhibitor of apoptosis 1	TRIA1	0.7115	0.0009	0.00278		Q6GSS7	Histone H2A type 2-A	H2A2A	0.705149	0.000561747	0.00233652
O09159	Lysosomal alpha-mannosidase	MA2B1	0.711	0.00088	0.00278		P55772	Ectonucleoside triphosphate diphosphohydrolase 1	ENTP1	0.703684	0.000524389	0.00231412
Q8BK72	28S ribosomal protein S27, mitochondrial	RT27	0.7056	0.00069	0.00273		Q91WC9	Sn1-specific diacylglycerol lipase beta	DGLB	0.702222	0.000489341	0.00229919
P16110	Galectin-3	LEG3	0.7022	0.00059	0.00271		Q08093	Calponin-2	CNN2	0.70125	0.000467195	0.0022768
Q6Y685	Transforming acidic coiled-coil-containing protein 1	TACC1	0.6983	0.00049	0.00267		Q8R5G7	Arf-GAP with Rho-GAP domain, ANK repeat and PH domain-containing protein 3	ARAP3	0.700764	0.000456473	0.00226933
Q9CQR4	Acyl-coenzyme A thioesterase 13	ACO13	0.6968	0.00046	0.00265		Q8VDD5	Myosin-9	MYH9	0.700764	0.000456473	0.00226187
O35405	Phospholipase D3	PLD3	0.6959	0.00044	0.00264		Q80YE7	Death-associated protein kinase 1	DAPK1	0.699793	0.000435711	0.0022544
P62889	60S ribosomal protein L30	RL30	0.6954	0.00043	0.00262		P08071	Lactotransferrin	TRFL	0.693035	0.000313151	0.00222454
P12970	60S ribosomal protein L7a	RL7A	0.6944	0.00041	0.00261		P17047	Lysosome-associated membrane glycoprotein 2	LAMP2	0.692555	0.000305758	0.00220961
P47911	60S ribosomal protein L6	RL6	0.6935	0.00039	0.0026		P43275	Histone H1.1	H11	0.691116	0.000284544	0.00219468
Q3URQ0	Testis-expressed sequence 10 protein	TEX10	0.6925	0.00038	0.00258		P21460	Cystatin-C	CYTC	0.691116	0.000284544	0.00218722
P10605	Cathepsin B	CATB	0.6925	0.00038	0.00258		P43274	Histone H1.4	H14	0.691116	0.000284544	0.00217976
Q9CR57	60S ribosomal protein L14	RL14	0.692	0.00037	0.00257		Q8K0F1	TBC1 domain family member 23	TBC23	0.687294	0.000234483	0.00214243
Q91VU0	Protein FAM3C	FAM3C	0.6901	0.00033	0.00255		P43276	Histone H1.5	H15	0.687294	0.000234483	0.00213497
Q8VDV3	Guanine nucleotide exchange factor for Rab-3A	R3GEF	0.6896	0.00033	0.00253		Q6P5U7	Leucine-rich repeat and WD repeat-containing protein KIAA1239	NWD2	0.683968	0.000197548	0.00211257
Q8BFR4	N-acetylglucosamine-6-sulfatase	GNS	0.6844	0.00025	0.00249		Q91WN1	DnaJ homolog subfamily C member 9	DNJC9	0.677832	0.000142949	0.00206032
P62751	60S ribosomal protein L23a	RL23A	0.6806	0.00021	0.00248		Q9WUU7	Cathepsin Z	CATZ	0.677362	0.000139397	0.00204539
P50543	Protein S100-A11	S10AB	0.6778	0.00018	0.00245		Q9Z1G4	V-type proton ATPase 116 kDa subunit a isoform 1	VPP1	0.671286	0.00010014	0.00196327
Q8CCH2	NHL repeat-containing protein 3	NHLC3	0.6759	0.00016	0.00244		P10605	Cathepsin B	CATB	0.670356	9.51151e-05	0.00194834
Q9D8Y7	Tumor necrosis factor alpha-induced protein 8-like protein 2	TP8L2	0.675	0.00016	0.00243		Q9DAW9	Calponin-3	CNN3	0.668037	8.35693e-05	0.00193341
Q9Z280	Phospholipase D1	PLD1	0.6745	0.00015	0.00241		Q9D8Y7	Tumor necrosis factor alpha-induced protein 8-like protein 2	TP8L2	0.665726	7.33517e-05	0.00191848
P37804	Transgelin	TAGL	0.6717	0.00013	0.00235		P06797	Cathepsin L1	CATL1	0.661127	5.6342e-05	0.00188862
Q91ZX7	Prolow-density lipoprotein receptor-related protein 1	LRP1	0.6712	0.00013	0.00234		O09159	Lysosomal alpha-mannosidase	MA2B1	0.657016	4.42816e-05	0.00183637
Q9CZM2	60S ribosomal protein L15	RL15	0.6708	0.00012	0.00234		P20152	Vimentin	VIME	0.654289	3.76444e-05	0.0018289
P30993	C5a anaphylatoxin chemotactic receptor	C5AR1	0.6703	0.00012	0.00233		Q91ZX7	Prolow-density lipoprotein receptor-related protein 1	LRP1	0.653836	3.66341e-05	0.00181397
Q9WUU7	Cathepsin Z	CATZ	0.6703	0.00012	0.00232		Q8VCI0	Phospholipase B-like 1	PLBL1	0.65293	3.46899e-05	0.00180651
P11440	Cyclin-dependent kinase 1	CDK1	0.6671	0.0001	0.00231		Q80YW0	Cytohesin-4	CYH4	0.652025	3.28436e-05	0.00179904
Q8VCI0	Phospholipase B-like 1	PLBL1	0.6666	0.0001	0.0023		Q61739	Integrin alpha-6	ITA6	0.652025	3.28436e-05	0.00179158
P56565	Protein S100-A1	S10A1	0.6638	9e-05	0.00228		P68433	Histone H3.1	H31	0.64977	2.86263e-05	0.00177665
Q61739	Integrin alpha-6	ITA6	0.6625	8e-05	0.00227		O35744	Chitinase-3-like protein 3	CHIL3	0.64842	2.63478e-05	0.00175426
P34960	Macrophage metalloelastase	MMP12	0.6611	7e-05	0.00225		P11152	Lipoprotein lipase	LIPL	0.643495	1.93786e-05	0.00173933
P06797	Cathepsin L1	CATL1	0.6597	7e-05	0.00225		Q68FG0	Zinc finger C4H2 domain-containing protein	ZC4H2	0.643049	1.88403e-05	0.0017244
O35744	Chitinase-3-like protein 3	CHIL3	0.6552	5e-05	0.00219		Q8R4Y4	Stabilin-1	STAB1	0.642158	1.7806e-05	0.00171693
O09167	60S ribosomal protein L21	RL21	0.6538	5e-05	0.00216		Q91W45	Polyadenylate-binding protein-interacting protein 2B	PAI2B	0.63728	1.30152e-05	0.00167961
P62911	60S ribosomal protein L32	RL32	0.6533	5e-05	0.00215		Q61207	Sulfated glycoprotein 1	SAP	0.633317	1.00347e-05	0.00164975
Q99P91	Transmembrane glycoprotein NMB	GPNMB	0.6533	5e-05	0.00214		P18242	Cathepsin D	CATD	0.632878	9.74694e-06	0.00163482
P20152	Vimentin	VIME	0.6515	4e-05	0.00213		O08738	Caspase-6	CASP6	0.628507	7.26996e-06	0.00161242
P62900	60S ribosomal protein L31	RL31	0.6475	3e-05	0.00209		Q3URQ0	Testis-expressed sequence 10 protein	TEX10	0.627201	6.65256e-06	0.00160496
P35980	60S ribosomal protein L18	RL18	0.6466	3e-05	0.00208		P08905	Lysozyme C-2	LYZ2	0.625465	5.90679e-06	0.00158256
P70158	Acid sphingomyelinase-like phosphodiesterase 3a	ASM3A	0.6439	3e-05	0.00207		Q61543	Golgi apparatus protein 1	GSLG1	0.625465	5.90679e-06	0.0015751
Q8R5G7	Arf-GAP with Rho-GAP domain, ANK repeat and PH domain-containing protein 3	ARAP3	0.6408	2e-05	0.00201		P09581	Macrophage colony-stimulating factor 1 receptor	CSF1R	0.611744	2.22909e-06	0.00149298
P47963	60S ribosomal protein L13	RL13	0.6372	2e-05	0.00199		Q9Z280	Phospholipase D1	PLD1	0.599986	9.18342e-07	0.00144073
P55065	Phospholipid transfer protein	PLTP	0.6346	2e-05	0.00198		A3KGB4	TBC1 domain family member 8B	TBC8B	0.586824	3.20556e-07	0.00134368
Q62425	NADH dehydrogenase [ubiquinone] 1 alpha subcomplex subunit 4	NDUA4	0.6293	1e-05	0.00193		Q99P91	Transmembrane glycoprotein NMB	GPNMB	0.583984	2.5322e-07	0.00132875
P84099	60S ribosomal protein L19	RL19	0.6241	1e-05	0.00188		O35657	Sialidase-1	NEUR1	0.580754	1.92929e-07	0.0012989
P43275	Histone H1.1	H11	0.6185	1e-05	0.00184		Q61553	Fascin	FSCN1	0.578745	1.62559e-07	0.00128397
P61358	60S ribosomal protein L27	RL27	0.6121	0	0.00178		Q8BK72	28S ribosomal protein S27, mitochondrial	RT27	0.562529	3.83964e-08	0.00116453
Q91W45	Polyadenylate-binding protein-interacting protein 2B	PAI2B	0.6071	0	0.00177		P70158	Acid sphingomyelinase-like phosphodiesterase 3a	ASM3A	0.56175	3.57235e-08	0.0011496
Q6P5U7	Leucine-rich repeat and WD repeat-containing protein KIAA1239	NWD2	0.6071	0	0.00176		P55065	Phospholipid transfer protein	PLTP	0.545254	7.27809e-09	0.00109734
Q8R4Y4	Stabilin-1	STAB1	0.6045	0	0.00175		P11087	Collagen alpha-1(I) chain	CO1A1	0.509093	1.39905e-10	0.00086593
Q08943	FACT complex subunit SSRP1	SSRP1	0.602	0	0.0017		Q80SY3	V-type proton ATPase subunit d 2	VA0D2	0.487678	9.58763e-12	0.000806211
Q91WC9	Sn1-specific diacylglycerol lipase beta	DGLB	0.5942	0	0.00164		P08226	Apolipoprotein E	APOE	0.471719	1.07913e-12	0.000716632
P68433	Histone H3.1	H31	0.5937	0	0.00163		O89017	Legumain	LGMN	0.455651	1.00197e-13	0.000641983
P43274	Histone H1.4	H14	0.5937	0	0.00163		P37804	Transgelin	TAGL	0.43167	1.99845e-15	0.000537474
O89017	Legumain	LGMN	0.5848	0	0.00159		P19324	Serpin H1	SERPH	0.399149	4.39442e-18	0.000530009
Q9QXH4	Integrin alpha-X	ITAX	0.5848	0	0.00158		P14106	Complement C1q subcomponent subunit B	C1QB	0.34748	2.35845e-23	0.000522544
O35657	Sialidase-1	NEUR1	0.5835	0	0.00157
Q8K0F1	TBC1 domain family member 23	TBC23	0.5672	0	0.00151
P43276	Histone H1.5	H15	0.5672	0	0.0015
P11152	Lipoprotein lipase	LIPL	0.5574	0	0.00146
Q68FG0	Zinc finger C4H2 domain-containing protein	ZC4H2	0.5551	0	0.00145
P09581	Macrophage colony-stimulating factor 1 receptor	CSF1R	0.5464	0	0.00139
P18242	Cathepsin D	CATD	0.5445	0	0.00135
Q80YE7	Death-associated protein kinase 1	DAPK1	0.5292	0	0.00129
P08905	Lysozyme C-2	LYZ2	0.5212	0	0.00122
P08226	Apolipoprotein E	APOE	0.4986	0	0.0011
Q61543	Golgi apparatus protein 1	GSLG1	0.4931	0	0.00103
P14106	Complement C1q subcomponent subunit B	C1QB	0.4776	0	0.000941
Q80SY3	V-type proton ATPase subunit d 2	VA0D2	0.4675	0	0.000873
