# Supplementary material for: Hypusination Orchestrates the Antimicrobial Response of Macrophages
Source: Cell Rep. Author manuscript; Available in PMC 2021 Jan 18. (PMC7812972; doi:10.1016/j.celrep.2020.108510)
Supplement: 4 [file NIHMS1657017-supplement-4.xlsx]

## Sheet: Sheet1
Diseases or Functions Annotation	p-value	Predicted Activation State	Activation z-score	Molecules	# Molecules
Systemic autoimmune syndrome	1.75e-10			ARG1,ARIH1,CFB,CLEC4E,CREB1,CYC1,FLOT1,GPNMB,ICAM1,IFIT2,IFIT3,Iigp1,IL1B,IL1RN,ISG20,LPP,LTF,LY9,LYZ,MPO,MTHFD2L,RSAD2,S100A8,S100A9,TNIP1	25
Lupus erythematosus	3.16e-10			CFB,CREB1,ICAM1,IFIT3,IL1B,ISG20,LPP,LTF,LY9,MPO,RSAD2,S100A8,S100A9,TNIP1	14
Rheumatic Disease	4.25e-10		-0.94	ARG1,ARIH1,CFB,CLEC4E,CREB1,CYC1,FTL,ICAM1,IFIT3,IL1B,IL1RN,ISG20,LGALS9B,LPP,LTF,LY9,LYZ,MPO,MTHFD2L,RSAD2,S100A8,S100A9,TF,TNIP1	24
Antimicrobial response	4.68e-09			CLEC4E,IFIT2,IFIT3,IL1B,ISG20,LTF,LYZ,MPO,NT5C3A,RSAD2,S100A8,S100A9	12
Systemic lupus erythematosus	2.4e-08			CFB,CREB1,ICAM1,IFIT3,IL1B,ISG20,LPP,LTF,LY9,MPO,RSAD2,TNIP1	12
Recruitment of neutrophils	2.48e-08	Decreased	-2.234	CLEC4E,FLOT1,ICAM1,IL1B,IL1RN,LTF,LYZ,MPO,S100A8	9
Cell movement of granulocytes	3.99e-07	Decreased	-2.574	CFB,FLOT1,ICAM1,IL1B,IL1RN,LTF,MPO,PROCR,S100A8,S100A9,TNIP1	11
Progressive encephalopathy	4.63e-07			APOA2,ARG1,CEMIP2,CFB,FABP3,FLOT1,FTL,GPNMB,ICAM1,IL1B,LTF,MPO,S100A13,S100A9,SQSTM1,TF	16
Cell movement of neutrophils	4.73e-07	Decreased	-2.406	CFB,FLOT1,ICAM1,IL1B,IL1RN,MPO,PROCR,S100A8,S100A9,TNIP1	10
Progressive neurological disorder	8.8e-07			APOA2,ARG1,CEMIP2,CFB,FABP3,FLOT1,FTL,GPNMB,ICAM1,IL1B,LTF,MPO,RSAD2,S100A13,S100A9,SQSTM1,TF	17
Cystic Fibrosis	9.32e-07			IL1B,IL1RN,LTF,MPO,TF	5
Inflammation of joint	1.02e-06		-0.94	ARG1,ARIH1,CFB,CLEC4E,CYC1,FTL,ICAM1,IL1B,IL1RN,LGALS9B,LTF,LYZ,MPO,MTHFD2L,S100A8,S100A9,TF	17
Cellular infiltration by leukocytes	1.09e-06	Decreased	-2.003	ARG1,CFB,ICAM1,IL1B,IL1RN,LTF,MPO,PROCR,S100A8,S100A9,TNIP1	11
Inflammation of organ	1.21e-06		-1.208	APOA2,ARG1,ARIH1,CFB,CLEC4E,CREB1,FLOT1,ICAM1,IL1B,IL1RN,ISG20,LGALS9B,LTF,MPO,PROCR,S100A8,S100A9,SQSTM1,TF,TNIP1	20
Activation of epithelial cells	1.93e-06			ICAM1,IL1B,LTF,NPC2	4
Experimentally-induced diabetes	1.96e-06			GPNMB,ICAM1,IL1B,IL1RN,RSAD2,TF	6
Efflux of cholesterol	2.24e-06	Increased	2.213	APOA2,IL1B,MPO,NPC2,S100A8,S100A9	6
Psoriasis	2.42e-06			ARG1,ICAM1,IFIT3,IL1B,IL1RN,ISG20,LTF,RSAD2,S100A8,S100A9,TF,TNIP1	12
Rheumatoid arthritis	2.69e-06			ARG1,ARIH1,CFB,CLEC4E,CYC1,ICAM1,IL1B,IL1RN,LTF,LYZ,MPO,MTHFD2L,S100A8,S100A9	14
Non-traumatic arthropathy	3.02e-06			ARG1,ARIH1,CFB,CLEC4E,CYC1,ICAM1,IL1B,IL1RN,LTF,LYZ,MPO,MTHFD2L,S100A8,S100A9,TF	15
Activation of macrophages	3.17e-06		-0.947	CLEC4E,ICAM1,IL1B,IL1RN,LGALS9B,LTF,MPO,S100A9	8
Cell movement of myeloid cells	4.6e-06	Decreased	-2.56	ARG1,CFB,FLOT1,ICAM1,IL1B,IL1RN,LTF,MPO,PROCR,S100A8,S100A9,TNIP1	12
Synthesis of reactive oxygen species	4.9e-06		-1.558	ACOD1,ARG1,CFB,FTL,ICAM1,IL1B,LTF,MPO,S100A8,SQSTM1,TF	11
Glucose metabolism disorder	5.04e-06		-0.199	APOA2,ARG1,CFB,CREB1,FABP3,FLOT1,GPNMB,ICAM1,IFIT2,IFIT3,Iigp1,IL1B,IL1RN,LGALS9B,LTF,LYZ,RSAD2,S100A8,SQSTM1,TF	20
Inflammatory response	6.46e-06	Decreased	-2.034	ACOD1,CLEC4E,FLOT1,ICAM1,IL1B,IL1RN,LGALS9B,LTF,LYZ,MPO,PROCR,S100A8,S100A9,TNIP1	14
Enteritis	6.54e-06		-1.346	CFB,CREB1,ICAM1,IL1B,IL1RN,LTF,MPO,PROCR,S100A8,TF	10
Chronic inflammatory disorder	6.69e-06			APOA2,ARG1,ARIH1,CFB,CLEC4E,CYC1,ICAM1,IL1B,IL1RN,LTF,LYZ,MPO,MTHFD2L,PROCR,S100A8,S100A9,TF	17
Activation of myeloid cells	7.81e-06		-0.741	CLEC4E,ICAM1,IL1B,IL1RN,LGALS9B,LTF,MPO,S100A8,S100A9	9
Growth of bacteria	8.86e-06		0.555	IL1B,IL1RN,LTF,LYZ,TF	5
Binding of granulocytes	9.11e-06		-1.668	ICAM1,IL1B,LTF,MPO,S100A8,S100A9	6
Viral Infection	9.81e-06		0.335	ATP6V1G1,CAV2,CLEC4E,CREB1,EXOSC10,FTL,ICAM1,IFIT2,IFIT3,IL1B,IL1RN,ISG20,LGALS9B,LTF,MOV10,OSBPL3,RSAD2,S100A8,S100A9,SQSTM1	20
Adhesion of immune cells	1.06e-05	Decreased	-2.111	FLOT1,ICAM1,IL1B,LTF,MPO,PROCR,S100A8,S100A9,TNIP1	9
Quantity of phagocytes	1.18e-05		0.018	ARG1,CLEC4E,ICAM1,IL1B,IL1RN,LGALS9B,MPO,S100A8,S100A9,TF	10
Activation of phagocytes	1.55e-05		-0.255	CLEC4E,ICAM1,IL1B,IL1RN,LGALS9B,LTF,MPO,S100A8,S100A9	9
Activation of connective tissue cells	1.68e-05		-1.225	GPNMB,IL1B,IL1RN,LTF,NPC2,SQSTM1	6
Production of reactive oxygen species	1.84e-05		-1.491	ACOD1,ARG1,CFB,FTL,ICAM1,IL1B,LTF,S100A8,SQSTM1	9
Experimental autoimmune myasthenia gravis	1.86e-05			CFB,IL1B,IL1RN	3
Inflammation of body cavity	1.98e-05		-1.013	APOA2,ARG1,CFB,CREB1,ICAM1,IL1B,IL1RN,ISG20,LGALS9B,LTF,MPO,PROCR,S100A8,SQSTM1,TF	15
Colitis	1.98e-05			CFB,ICAM1,IL1B,IL1RN,LTF,MPO,PROCR,S100A8,TF	9
Ulcerative colitis	2.1e-05			ICAM1,IL1B,LTF,MPO,PROCR,S100A8,TF	7
Endometriosis	2.14e-05			CAV2,CREB1,ICAM1,ISG20,LTF,MCM4,REV3L,S100A8,S100A9	9
Crescentic glomerulonephritis	2.2e-05			ICAM1,IL1RN,MPO	3
Contact hypersensitivity	2.29e-05		-1.941	ARG1,ICAM1,IL1B,IL1RN	4
Autosomal dominant hereditary diffuse gastric cancer	2.49e-05			IL1B,IL1RN	2
Regulation of neutrophils	2.49e-05			S100A8,S100A9	2
Inflammation of endothelial cells	2.49e-05			S100A8,S100A9	2
Activation of dermal fibroblasts	2.49e-05			LTF,NPC2	2
Cerebral disorder	2.59e-05			ARG1,CFB,FABP3,GPNMB,ICAM1,IL1B,S100A13,SQSTM1,TF	9
Familial amyloidosis	2.81e-05			GPNMB,LYZ,MPO,TF	4
Replication of viral replicon	3e-05		1.067	ISG20,LTF,RSAD2,TNIP1	4
Reverse cholesterol transport	3.01e-05			APOA2,IL1B,MPO	3
Cell movement of phagocytes	3.05e-05	Decreased	-2.107	ARG1,CFB,FLOT1,ICAM1,IL1B,IL1RN,MPO,PROCR,S100A8,S100A9,TNIP1	11
Transport of lipid	3.36e-05		0.963	APOA2,FABP3,IL1B,MPO,NPC2,S100A8,S100A9	7
Accumulation of phospholipid	3.41e-05		-1.732	ICAM1,IL1B,NPC2,SHTN1	4
Lower respiratory tract disorder	3.68e-05			CAV2,IL1B,IL1RN,LPP,LTF,LYZ,MPO,NPC2,TF	9
Quantity of neutrophils	3.71e-05		-0.076	CLEC4E,ICAM1,IL1B,LGALS9B,S100A8,S100A9,TF	7
Response of endothelial cells	3.99e-05			IL1B,S100A8,S100A9	3
Inflammation of absolute anatomical region	4.22e-05		-1.461	APOA2,ARG1,CFB,CLEC4E,CREB1,ICAM1,IL1B,IL1RN,ISG20,LGALS9B,LTF,MPO,PROCR,S100A8,SQSTM1,TF	16
Amyloidosis	4.23e-05			APOA2,ARG1,CEMIP2,CFB,GPNMB,ICAM1,IL1B,LYZ,MPO,S100A9,TF	11
Prostatic intraepithelial tumor	4.29e-05			APOA2,CFB,LTF,S100A8,S100A9	5
Neurodegeneration	4.33e-05		-1.485	CREB1,FABP3,FTL,IL1B,IL1RN,NPC2,SQSTM1,TDRD7	8
Barrett syndrome	4.35e-05			FABP3,IL1B,LYZ,S100A8	4
Quantity of leukocytes	4.35e-05		0.792	ARG1,CLEC4E,CREB1,ICAM1,IL1B,IL1RN,LGALS9B,LY9,MPO,NPC2,S100A8,S100A9,TF,TNIP1	14
Occlusion of carotid artery	4.55e-05			PROCR,S100A8,S100A9	3
Activation of osteoclasts	4.61e-05			GPNMB,IL1B,IL1RN,SQSTM1	4
Low grade prostate cancer	4.98e-05			S100A8,S100A9	2
Accumulation of prostaglandin E2	4.98e-05			IL1B,IL1RN	2
Mixed phenotype acute myeloid leukemia	4.98e-05			LYZ,MPO	2
Adhesion of granulocytes	5.29e-05	Decreased	-2.219	ICAM1,IL1B,LTF,S100A8,S100A9	5
Hypersensitive reaction	5.63e-05	Decreased	-2.228	ARG1,ARIH1,CLEC4E,FLOT1,ICAM1,IL1B,IL1RN,S100A8,S100A9	9
Infiltration by neutrophils	5.66e-05		-1.519	CFB,ICAM1,IL1B,IL1RN,PROCR,TNIP1	6
Cerebral degeneration	5.67e-05			ARG1,FABP3,GPNMB,IL1B,S100A13,SQSTM1,TF	7
Apoptosis of neutrophils	5.77e-05			IL1B,IL1RN,LTF,MPO	4
Sepsis	5.8e-05			ACOD1,IL1B,IL1RN,LTF,MPO,PROCR	6
Transport of molecule	6.16e-05		0.423	APOA2,ARG1,ARL3,ATP6V1G1,CLEC4E,CREB1,FABP3,FTL,IL1B,IL1RN,LTF,MPO,NPC2,RSAD2,S100A13,S100A8,S100A9,SQSTM1,TF	19
Delayed hypersensitive reaction	6.26e-05			ARG1,CLEC4E,ICAM1,IL1B,S100A9	5
Cell death of skin cancer cell lines	6.53e-05			IL1B,S100A8,S100A9	3
Quantity of monosaccharide	6.84e-05		0.813	APOA2,CREB1,FABP3,ICAM1,IL1B,LTF,MPO,PFKFB4	8
Insulin-dependent diabetes mellitus	7.24e-05			CFB,FLOT1,GPNMB,ICAM1,IFIT2,IFIT3,Iigp1,IL1B,LYZ	9
Formation of osteoclast precursor cells	7.3e-05			GPNMB,IL1RN,SQSTM1	3
Cellular degradation	7.44e-05	Decreased	-2.393	CREB1,FABP3,IL1B,IL1RN,LYZ,NPC2,SQSTM1	7
Chronic obstructive pulmonary disease	7.49e-05			IL1B,IL1RN,LTF,LYZ,MPO,TF	6
Leukocyte migration	7.73e-05	Decreased	-3.05	ARG1,CFB,CLEC4E,FLOT1,ICAM1,IL1B,IL1RN,LTF,LYZ,MPO,PROCR,S100A8,S100A9,TNIP1	14
Breakdown of blood-brain barrier	8.28e-05			IL1B,IL1RN	2
Release of cyclic GMP	8.28e-05			IL1B,IL1RN	2
Killing of Enterococcus faecalis 29212	8.28e-05			LTF,LYZ	2
Erosion of ankle joint	8.28e-05			IL1B,IL1RN	2
Release of L-cysteine	8.28e-05			IL1B,IL1RN	2
Accumulation of pyruvic acid	8.28e-05			IL1B,IL1RN	2
Activation-induced cell death of helper T lymphocytes	8.28e-05			CREB1,ICAM1	2
Abnormal morphology of Th2 cells	8.28e-05			IL1RN,LY9	2
Gleason's score 7 prostate cancer	8.28e-05			S100A8,S100A9	2
Acute respiratory failure	8.28e-05			LTF,MPO	2
Degradation of bacteria	8.28e-05			LYZ,SQSTM1	2
High grade malignant neoplasm of prostate	8.28e-05			S100A8,S100A9	2
Progressive motor neuropathy	8.3e-05			FABP3,FLOT1,FTL,GPNMB,IL1B,LTF,RSAD2,S100A13,SQSTM1,TF	10
Activation of cells	8.49e-05		-1.362	CLEC4E,GPNMB,ICAM1,IL1B,IL1RN,LGALS9B,LTF,MPO,NPC2,PROCR,S100A8,S100A9,SQSTM1,TF	14
Degranulation of phagocytes	9.23e-05			ARG1,FTL,IL1B,LTF,LYZ,MPO,NPC2,S100A8,S100A9	9
Degranulation of neutrophils	9.5e-05			ARG1,FTL,LTF,LYZ,MPO,NPC2,S100A8,S100A9	8
Formation of osteoclasts	9.71e-05			ICAM1,IL1B,IL1RN,S100A8,SQSTM1	5
Adhesion of eosinophils	9.95e-05			ICAM1,IL1B,LTF	3
Antiviral response	9.98e-05			IFIT2,IFIT3,IL1B,ISG20,NT5C3A,RSAD2	6
Killing of bacteria	0.000101		-0.659	IL1B,LTF,LYZ,MPO	4
Survival of organism	0.000107		0.482	ARG1,CFB,CREB1,FTL,ICAM1,IL1B,IL1RN,LTF,LYZ,RSAD2,S100A9,TNIP1	12
Neuromuscular disease	0.000109		-1.98	ARL3,CFB,CREB1,CYC1,FLOT1,FTL,IL1B,IL1RN,LTF,RASA4,RSAD2,SQSTM1,TF	13
Antifungal response	0.00011			MPO,S100A8,S100A9	3
Benign pelvic disease	0.00012			CAV2,CREB1,ICAM1,IFIT3,ISG20,LTF,MCM4,REV3L,S100A8,S100A9	10
Degranulation of cells	0.000121			ARG1,FTL,IL1B,LTF,LYZ,MPO,NPC2,S100A8,S100A9,TF	10
Accumulation of nitrite	0.000124			IL1B,IL1RN	2
Binding of microvessel	0.000124			IL1B,IL1RN	2
Sickness behavior	0.000124			IL1B,IL1RN	2
Experimental crescentic glomerulonephritis	0.000124			IL1RN,MPO	2
Panhypopituitarism - X-linked	0.000124			ICAM1,TF	2
Trafficking of cholesterol	0.000124			IL1RN,NPC2	2
Secretion of molecule	0.000125		-0.4	APOA2,CLEC4E,CREB1,IL1B,IL1RN,NPC2,RSAD2,S100A13,S100A8,S100A9	10
Antibacterial response	0.000133			CLEC4E,LTF,LYZ,S100A8,S100A9	5
Replication of Retroviridae	0.000137		-0.492	IL1B,MOV10,S100A8,S100A9,SQSTM1	5
Accumulation of neutrophils	0.000138		-1.997	IL1B,IL1RN,S100A8,S100A9	4
Replication of RNA virus	0.000148		0.303	ATP6V1G1,CREB1,IL1B,ISG20,MOV10,RSAD2,S100A8,S100A9,SQSTM1	9
Cellular infiltration by phagocytes	0.000152		-1.409	ARG1,CFB,ICAM1,IL1B,IL1RN,PROCR,TNIP1	7
Alzheimer disease or frontotemporal dementia	0.000155			APOA2,ARG1,CEMIP2,CFB,ICAM1,IL1B,MPO,S100A9,SQSTM1,TF	10
Fatty acid metabolism	0.000156		0.464	APOA2,CAV2,FABP3,IL1B,IL1RN,LTF,MPO,NPC2,S100A8,S100A9	10
Degeneration of nervous system	0.000164		-1.727	CREB1,FABP3,IL1B,IL1RN,NPC2,SQSTM1,TDRD7	7
Synovitis	0.00017			FTL,IL1B,IL1RN	3
Binding of testicular cells	0.000173			ICAM1,IL1B	2
Aggregation of bacteria	0.000173			LTF,LYZ	2
Concentration of epoprostenol	0.000173			IL1B,IL1RN	2
Cell death of phagocytes	0.000179		-1.025	IL1B,IL1RN,LTF,LYZ,MPO,S100A8	6
Cell movement of leukocytes	0.000181	Decreased	-2.632	ARG1,CFB,FLOT1,ICAM1,IL1B,IL1RN,LTF,MPO,PROCR,S100A8,S100A9,TNIP1	12
Streptozotocin-induced diabetes	0.000184			GPNMB,ICAM1,IL1RN	3
Concentration of cholesterol	0.000188		-1.104	APOA2,FLOT1,ICAM1,IL1B,IL1RN,MPO,NPC2	7
Vasculitis	0.000191			CFB,ICAM1,IL1RN,S100A9	4
Cell death of myeloid cells	0.000197		-1.04	IL1B,IL1RN,LTF,LYZ,MPO,S100A8	6
Quantity of myeloid cells	0.000208		-0.649	ARG1,CLEC4E,ICAM1,IL1B,LGALS9B,MPO,S100A8,S100A9,TF	9
Cellular homeostasis	0.000208		-1.614	ARG1,ATP6V1G1,CLEC4E,CREB1,FTL,ICAM1,Iigp1,IL1B,IL1RN,LGALS9B,LTF,LY9,PROCR,RSAD2,S100A8,S100A9,SQSTM1,TF	18
Cell proliferation of T lymphocytes	0.000209		-1.31	ARG1,CREB1,FTL,GPNMB,ICAM1,IL1B,ISG20,LGALS9B,LTF,LY9	10
Malignant squamous-cell carcinoma	0.000215			LTF,S100A8,S100A9	3
I-kappaB kinase/NF-kappaB cascade	0.000219		0.747	IL1B,LTF,S100A13,SQSTM1,TNIP1	5
Inflammatory Bowel Disease	0.00022			ICAM1,IL1B,IL1RN,LTF,MPO,PROCR,S100A8,TF	8
Amyotrophic lateral sclerosis	0.000224			FABP3,GPNMB,IL1B,S100A13,SQSTM1,TF	6
Replication of Human cytomegalovirus	0.00023			IL1B,RSAD2	2
Activation of kidney cells	0.00023			IL1B,TF	2
Psoriasis-like disorder	0.00023			S100A9,TNIP1	2
Carotid atherosclerosis	0.00023			S100A8,S100A9	2
Autosomal dominant cancer	0.000231			IL1B,IL1RN,LPP	3
Activation of neutrophils	0.000232		-0.068	IL1B,IL1RN,LTF,MPO	4
Migration of granulocytes	0.000236	Decreased	-2.174	ICAM1,IL1B,LTF,S100A8,S100A9	5
Acne	0.000241			ICAM1,IL1B,LYZ,S100A9	4
Inflammation of cells	0.000248			IL1B,S100A8,S100A9	3
Infection of mammalia	0.000254	Increased	2.324	CLEC4E,IFIT2,Iigp1,IL1B,IL1RN,MPO,RASA4	7
Synthesis of hyaluronic acid	0.000266			IL1B,IL1RN,LTF	3
Endometrioma	0.000266			AGPAT3,IL1B,JAKMIP3	3
Adhesion of neutrophils	0.000278		-1.983	ICAM1,IL1B,S100A8,S100A9	4
Allergy	0.000278		-1.901	ARG1,ARIH1,FLOT1,ICAM1,IL1B,IL1RN,S100A8,S100A9	8
Chemotaxis of neutrophils	0.000285	Decreased	-2.207	FLOT1,ICAM1,IL1B,S100A8,S100A9	5
Acute inflammation of tissue	0.000285			ICAM1,IL1B,IL1RN	3
Diabetes mellitus	0.000291			ARG1,CFB,FLOT1,GPNMB,ICAM1,IFIT2,IFIT3,Iigp1,IL1B,IL1RN,LGALS9B,LYZ,RSAD2,SQSTM1,TF	15
Dermatitis	0.000291		-0.725	ARIH1,FLOT1,ICAM1,IL1B,IL1RN,S100A8,S100A9,TNIP1	8
Proliferation of lymphocytes	0.000296		-1.642	ARG1,CREB1,FTL,GPNMB,ICAM1,IL1B,IL1RN,ISG20,LGALS9B,LTF,LY9	11
Susceptibility to Alzheimer disease	0.000296			MPO,TF	2
Inflammatory response of endothelial cells	0.000296			S100A8,S100A9	2
Cellular infiltration by myeloid cells	0.000308		-1.484	ARG1,CFB,ICAM1,IL1B,IL1RN,PROCR,TNIP1	7
Phagocytosis of myeloid cells	0.000312		0.208	APOA2,ICAM1,IL1B,RASA4,S100A9	5
Phagocytosis of phagocytes	0.000319		0.208	APOA2,ICAM1,IL1B,RASA4,S100A9	5
Proliferation of endothelial cells	0.000343		-0.655	ARG1,CAV2,IL1B,IL1RN,PROCR,S100A8,S100A9	7
Quantity of cytokine	0.00035		-1.673	CLEC4E,IFIT2,IL1B,IL1RN,S100A9,SQSTM1	6
Experimental autoimmune encephalomyelitis	0.000361		-1.195	ARG1,CLEC4E,IL1B,IL1RN,LGALS9B,MPO,PROCR	7
Import of cholesterol	0.000369			APOA2,NPC2	2
Release of cyclic AMP	0.000369			IL1B,IL1RN	2
Killing of mycobacteria	0.000369			IL1B,LTF	2
Neovascularization	0.000381		-1.199	CFB,ICAM1,IL1B,IL1RN,LTF	5
Morbidity or mortality	0.000384		-0.395	ARG1,CFB,CLEC4E,CREB1,FABP3,FTL,GPNMB,ICAM1,IFIT2,IL1B,IL1RN,LYZ,MPO,NPC2,PROCR,REV3L,Rpl22l1,S100A13,S100A8,S100A9,SQSTM1,TF,TNIP1	23
Concentration of D-glucose	0.000386		0.416	APOA2,CREB1,FABP3,ICAM1,IL1B,LTF,MPO	7
Quantity of carbohydrate	0.000392		0.856	APOA2,CFB,CREB1,FABP3,ICAM1,IL1B,LTF,MPO,PFKFB4	9
Accumulation of phosphatidic acid	0.000393			ICAM1,IL1B,SHTN1	3
Permeability of vascular system	0.000423		-1.242	CREB1,ICAM1,IL1B,PROCR,TF	5
Glandular intraepithelial neoplasm	0.000425			APOA2,CFB,LTF,PPFIBP2,S100A8,S100A9	6
Activation of fibroblasts	0.000442			IL1B,LTF,NPC2	3
Accumulation of lactic acid	0.00045			IL1B,IL1RN	2
Attachment of lymphocytes	0.00045			ICAM1,IL1B	2
Thickening of neointima	0.00045			IL1RN,S100A9	2
Hereditary gastrointestinal cancer syndrome	0.000495			IL1B,IL1RN,REV3L	3
Metabolism of protein	0.000508		-0.243	APOA2,ARIH1,CREB1,FLOT1,ICAM1,IL1B,IL1RN,LTF,LYZ,RBM3,S100A9,SQSTM1,TF,TNIP1	14
Inflammation of respiratory system component	0.000511		-0.626	ARG1,ICAM1,IL1B,IL1RN,LGALS9B,LTF,LYZ,MPO,SQSTM1	9
Development of connective tissue cells	0.000512			GPNMB,ICAM1,IL1B,IL1RN,S100A8,SQSTM1	6
Vasculogenesis	0.000529		-1.815	ARG1,CAV2,CFB,CREB1,ICAM1,IL1B,IL1RN,PROCR,S100A8,S100A9,TF	11
Recruitment of macrophages	0.00053			CLEC4E,ICAM1,IL1B,IL1RN	4
Transendothelial migration of dendritic cells	0.000539			ICAM1,IL1B	2
Aneuploidy of tumor cell lines	0.000539			NINL,SQSTM1	2
Migration of antigen presenting cells	0.000541		-0.868	ICAM1,IL1B,IL1RN,MPO,S100A8	5
Activation of leukocytes	0.000581		-0.941	CLEC4E,GPNMB,ICAM1,IL1B,IL1RN,LGALS9B,LTF,MPO,S100A8,S100A9	10
Function of leukocytes	0.000597			CLEC4E,CREB1,FLOT1,GPNMB,ICAM1,IL1B,MPO,NPC2	8
Inflammation of airway	0.000617			ARG1,ICAM1,IL1B,IL1RN,LTF,LYZ,MPO	7
Cerebral malaria	0.000636			CFB,ICAM1	2
Compensated cirrhosis	0.000636			APOA2,TF	2
Cutaneous lupus erythematosus	0.000636			S100A8,S100A9	2
Inflammatory response of cells	0.000646			IL1B,S100A8,S100A9	3
Influx of neutrophils	0.000646			IL1B,MPO,S100A8	3
Alzheimer disease	0.000659			APOA2,ARG1,CEMIP2,CFB,ICAM1,IL1B,MPO,S100A9,TF	9
Lymphocyte homeostasis	0.000659		-0.707	ARG1,CLEC4E,CREB1,ICAM1,IL1B,IL1RN,LGALS9B,LY9,RSAD2	9
Apoptosis of phagocytes	0.000669			IL1B,IL1RN,LTF,MPO,S100A8	5
Neovascularization of choroid	0.000679			CFB,ICAM1,IL1B	3
Apoptosis of myeloid cells	0.000681			IL1B,IL1RN,LTF,MPO,S100A8	5
Migration of peripheral T lymphocyte	0.000741			FLOT1,ICAM1	2
Dengue shock syndrome	0.000741			IL1B,IL1RN	2
Induction of T lymphocytes	0.000749			CLEC4E,IL1B,IL1RN	3
Neutrophilia	0.000749			IL1B,IL1RN,S100A9	3
Concentration of lipid	0.000773		-1.58	APOA2,CFB,FABP3,FLOT1,ICAM1,IL1B,IL1RN,MPO,NPC2,S100A8,S100A9	11
Differentiation of osteoclasts	0.000789			CREB1,GPNMB,S100A8,SQSTM1,TF	5
Hematopoiesis of mononuclear leukocytes	0.000817		-0.707	ARG1,CLEC4E,CREB1,ICAM1,IL1B,IL1RN,LGALS9B,LTF,LY9,RSAD2	10
Cell movement of antigen presenting cells	0.00083		-0.674	ARG1,ICAM1,IL1B,IL1RN,MPO,S100A8,TNIP1	7
Organismal death	0.000844		-0.158	ARG1,CFB,CREB1,FABP3,FTL,GPNMB,ICAM1,IFIT2,IL1B,IL1RN,LYZ,MPO,NPC2,PROCR,REV3L,Rpl22l1,S100A13,S100A8,S100A9,SQSTM1,TF,TNIP1	22
Juvenile rheumatoid arthritis	0.000848			CYC1,IL1B,IL1RN,S100A8,S100A9	5
Adhesion of bacteria	0.000853			LTF,LYZ	2
Function of neutrophils	0.000853			IL1B,MPO	2
Anthrax	0.000853			IL1B,IL1RN	2
Peroxisomal acyl CoA oxidase deficiency	0.000853			IL1B,IL1RN	2
Apoptosis of endothelial cell lines	0.000861			PROCR,S100A8,S100A9	3
Replication of HIV-1	0.00089		-1.131	IL1B,MOV10,S100A8,S100A9	4
Migration of phagocytes	0.000892		-1.556	ICAM1,IL1B,IL1RN,MPO,S100A8,S100A9	6
Osteitis	0.000901			IL1RN,S100A8,S100A9	3
Migration of neutrophils	0.000913		-1.969	ICAM1,IL1B,S100A8,S100A9	4
Quantity of metal	0.000928	Decreased	-2.657	FTL,ICAM1,IL1B,LTF,LYZ,S100A8,S100A9,TF	8
Myelin oligodendrocyte glycoprotein induced experimental autoimmune encephalomyelitis	0.000973			IL1B,LGALS9B	2
Proliferation of pituitary cells	0.000973			IL1B,IL1RN	2
Hypernociception	0.000973			IL1B,IL1RN	2
Synthesis of dinoprost	0.000973			IL1B,NPC2	2
Removal of reactive oxygen species	0.000973			IL1B,MPO	2
Quantity of essential amino acids	0.000973			ARG1,IL1B	2
Neoplasia of cells	0.00103		-1.067	ANKK1,ARIH1,CAV2,CFB,CMPK2,CREB1,FLOT1,GPNMB,ICAM1,IFIT2,IFIT3,IL1B,IL1RN,ISG20,JAKMIP3,LGALS9B,LPP,LTF,LYZ,MPO,MTHFD2L,NINL,OSBPL3,PPFIBP2,PROCR,RASA4,REV3L,RSAD2,S100A8,S100A9,SHTN1,SQSTM1,TF,TNIP1,TRIP13,YLPM1	36
Activation of natural killer cells	0.00106		0	IL1B,IL1RN,LTF,S100A9	4
Binding of leukocyte cell lines	0.00107			APOA2,ICAM1,LTF	3
Phagocytosis of cells	0.0011		0.725	APOA2,ICAM1,IL1B,MPO,RASA4,S100A9	6
Loss of proteoglycan	0.0011			IL1B,IL1RN	2
Agglutination of cells	0.0011			LTF,LYZ	2
Attachment of virus	0.0011			FTL,ICAM1	2
Arrest in cell rolling of leukocytes	0.0011			ICAM1,IL1B	2
Homeostasis of iron ion	0.00112			ATP6V1G1,FTL,TF	3
Hematologic cancer	0.00114			ARIH1,CAV2,ICAM1,IFIT2,IFIT3,IL1B,IL1RN,ISG20,JAKMIP3,LGALS9B,LPP,LYZ,MPO,NINL,NT5C,OSBPL3,PPFIBP2,RASA4,REV3L,RSAD2,S100A9,TF,TNIP1,TRIP13,YLPM1	25
Occlusion of artery	0.00115		-0.762	APOA2,ICAM1,IL1B,MPO,PROCR,RSAD2,S100A8,S100A9	8
Anxiety	0.00117		-0.869	CREB1,IL1B,IL1RN,MPST,S100A9	5
Abnormal morphology of immune system	0.00117			FTL,ICAM1,IL1RN,LY9,NPC2,TNIP1	6
Contact hypersensitivity of ear	0.00124			ARG1,ICAM1	2
Maturation of germ cells	0.00131			PFKFB4,SQSTM1,TRIP13	3
Activation of endothelial cells	0.00131			IL1B,IL1RN,PROCR	3
Cell viability of connective tissue cells	0.00133			GPNMB,IL1B,LTF,TF	4
Quantity of interleukin	0.00133		-1.964	CLEC4E,IFIT2,IL1B,IL1RN	4
Apoptosis of skin cancer cell lines	0.00138			S100A8,S100A9	2
Killing of Staphylococcus aureus	0.00138			LTF,MPO	2
Injury of renal tubule	0.00138			CFB,ICAM1	2
Stimulation of cells	0.00139		-0.772	ARG1,CLEC4E,IL1B,IL1RN,LTF,MPO	6
Degeneration of central nervous system	0.00143		-0.9	CREB1,NPC2,SQSTM1,TDRD7	4
Replication of Herpesviridae	0.00147			IL1B,ISG20,RSAD2	3
Acrosome reaction of sperm	0.00153			IL1B,IL1RN	2
Anaphase	0.00153			MCM4,TRIP13	2
Activation of smooth muscle cells	0.00153			IL1B,NPC2	2
Accumulation of lipid	0.00155		-1.863	CREB1,ICAM1,IL1B,IL1RN,NPC2,SHTN1	6
Killing of cells	0.00155		-0.289	IL1B,LTF,LY9,LYZ,MPO	5
Phagocytosis of antigen presenting cells	0.00159		0.914	APOA2,IL1B,RASA4,S100A9	4
Familial dementia	0.00164			MPO,SQSTM1,TF	3
Deposition of amyloid-beta plaques	0.00169			IL1B,S100A9	2
Respiratory burst	0.0017			ICAM1,LTF,MPO	3
T cell development	0.00179		-0.445	ARG1,CLEC4E,CREB1,ICAM1,IL1B,LGALS9B,LY9,RSAD2	8
Cell death of immune cells	0.00181		-1.989	CREB1,ICAM1,IL1B,IL1RN,LTF,LY9,LYZ,MPO,S100A8	9
Formation of extracellular trap	0.00185			IL1B,MPO	2
Accumulation of glycosphingolipid	0.00185			IL1B,NPC2	2
Transmission of lipid	0.00185			APOA2,NPC2	2
Extravasation of neutrophils	0.00185			ICAM1,IL1B	2
Damage of liver cells	0.00185			IL1B,IL1RN	2
TH1 immune response of T lymphocytes	0.00185			ICAM1,IL1B	2
Transport of heavy metal	0.00192			ATP6V1G1,FTL,LTF,TF	4
Endocytosis	0.00195		0.319	APOA2,CAV2,FLOT1,ICAM1,IL1B,RASA4,S100A9,TF	8
Release of L-amino acid	0.00195			FABP3,IL1B,IL1RN	3
Extravasation of cells	0.00202			ICAM1,IL1B,S100A9	3
Proliferation of B-1 lymphocytes	0.00202			IL1B,LY9	2
Metastatic solid tumor	0.00206			ARG1,FTL,GPNMB,ICAM1,IL1B,IL1RN,LTF,REV3L,SQSTM1	9
Lymphopoiesis	0.00209		-0.707	ARG1,CLEC4E,CREB1,ICAM1,IL1B,IL1RN,LGALS9B,LY9,RSAD2	9
Organ Degeneration	0.00211		-0.845	ARL3,CFB,CREB1,IL1B,MPO,NPC2,SQSTM1,TF	8
Binding of cAMP response element	0.0022			CREB1,IL1B	2
Atherosclerosis	0.00221			APOA2,ICAM1,IL1B,MPO,RSAD2,S100A8,S100A9	7
Implantation	0.00223			ACOD1,IL1B,IL1RN	3
Inflammation of lung	0.00235		-0.44	ARG1,ICAM1,IL1B,IL1RN,LGALS9B,SQSTM1	6
Size of atherosclerotic lesion	0.00237			ICAM1,IL1B,MPO	3
Consumption of D-glucose	0.00239			IL1B,IL1RN	2
Survival of osteoclasts	0.00239			GPNMB,IL1B	2
Adhesion of lung cancer cell lines	0.00239			ICAM1,TF	2
Atopic dermatitis	0.00245			ARIH1,FLOT1,IL1RN,S100A8,S100A9	5
Quantity of cells	0.00248		-0.058	ARG1,CAV2,CLEC4E,CREB1,GPNMB,ICAM1,IL1B,IL1RN,LGALS9B,LY9,MPO,NPC2,S100A8,S100A9,SQSTM1,TF,TNIP1	17
Proximal tubular toxicity	0.00253			FABP3,IL1B,LYZ	3
Ischemic cardiomyopathy	0.00253			ICAM1,IL1B,IL1RN	3
Cell movement of T lymphocytes	0.00255		-1.408	FLOT1,ICAM1,IL1B,MPO,TNIP1	5
Degeneration of neurons	0.00255	Decreased	-2.177	CREB1,FABP3,IL1B,IL1RN,NPC2	5
Oxidation of protein	0.00259			FTL,MPO	2
Engulfment of cells	0.00259		0.293	APOA2,FLOT1,ICAM1,IL1B,MPO,RASA4,S100A9	7
Apoptosis of leukocytes	0.00261		-1.376	CREB1,ICAM1,IL1B,IL1RN,LTF,MPO,S100A8	7
Vascular lesion	0.00262			APOA2,FTL,ICAM1,IL1B,MPO	5
Acute leukemia	0.00265			ARIH1,IL1B,JAKMIP3,LGALS9B,LPP,LYZ,MPO,NINL,OSBPL3,PPFIBP2,RASA4,REV3L,TF,TNIP1,TRIP13,YLPM1	16
Development of vasculature	0.00267		-1.897	ARG1,CAV2,CFB,CREB1,ICAM1,IL1B,IL1RN,NPC2,PROCR,S100A8,S100A9,TF	12
Endotoxin shock response	0.00268			ICAM1,IL1RN,S100A9	3
Expansion of T lymphocytes	0.00275		-0.068	CREB1,IL1B,LGALS9B,LY9	4
Induction of helper T lymphocytes	0.00279			IL1B,IL1RN	2
Phagocytosis by microglia	0.00279			IL1B,S100A9	2
Response of muscle cells	0.00279			CREB1,IL1B	2
Immune response of cells	0.00279		-0.297	APOA2,ICAM1,IL1B,LTF,MPO,RASA4,S100A8,S100A9	8
Neoplasia of blood cells	0.0028			ARIH1,CAV2,ICAM1,IFIT2,IFIT3,IL1B,IL1RN,ISG20,JAKMIP3,LGALS9B,LPP,LYZ,MPO,NINL,OSBPL3,PPFIBP2,RASA4,REV3L,RSAD2,S100A9,TF,TNIP1,TRIP13,YLPM1	24
Allergic inflammation	0.00285			ARG1,IL1B,IL1RN	3
Function of phagocytes	0.00287			CLEC4E,GPNMB,ICAM1,IL1B,MPO	5
Inhibition of rhinovirus	0.00291			ICAM1	1
Onset of transendothelial migration of neutrophils	0.00291			ICAM1	1
Vascular loss	0.00291			CFB	1
Apoptosis of tenocyte	0.00291			IL1B	1
Quantity of anterior commissure	0.00291			CREB1	1
Uptake of 20:4(n-6) fatty acids	0.00291			FABP3	1
Oxidation of chloride	0.00291			MPO	1
Activation of prostaglandin E2	0.00291			IL1B	1
Formation of lateral mammary primordia	0.00291			IL1B	1
Susceptibility to microvascular complications of diabetes type 4	0.00291			IL1RN	1
Accumulation of 1-palmitoyl-2-(epoxyisoprostane)-sn-glycero-3-phosphorylcholine	0.00291			IL1B	1
Quantity of leukotriene D4	0.00291			IL1RN	1
Loading of ganglioside GM3	0.00291			NPC2	1
Schistosome egg granulomata	0.00291			IL1RN	1
Hydrolysis of UDP-N-acetylglucosamine	0.00291			NAGPA	1
Excretion of deoxyuridine	0.00291			NT5C	1
Activation of type 3 innate lymphoid cells	0.00291			IL1B	1
Natural killer cell and glucocorticoid deficiency with DNA repair defect	0.00291			MCM4	1
Pain of knee joint	0.00291			IL1RN	1
Behcet uveitis	0.00291			IL1B	1
Infectivity of rhinovirus	0.00291			ICAM1	1
Release of hyaluronic acid	0.00291			IL1B	1
Hyperalgesia of masseter muscle	0.00291			IL1RN	1
Homeostasis of L-arginine	0.00291			ARG1	1
Long-term potentiation of sensory neurons	0.00291			CREB1	1
Phosphorylation of floxuridine	0.00291			CMPK2	1
Type III idiopathic crescentic glomerulonephritis	0.00291			MPO	1
Expansion of transitional 1 B lymphocytes	0.00291			LY9	1
Uptake of Filoviridae	0.00291			LTF	1
Release of 15-deoxy-delta-12,14 -PGJ 2	0.00291			IL1B	1
Frontotemporal dementia and/or amyotrophic lateral sclerosis type 3	0.00291			SQSTM1	1
Pyrimidine 5'-nucleotidase deficient hemolytic anemia	0.00291			NT5C3A	1
Quantity of neovessel	0.00291			CFB	1
Nitration of protein fragment	0.00291			MPO	1
Susceptibility to atypical hemolytic uremic syndrome type 4	0.00291			CFB	1
Localization of CD4+ T-lymphocytes	0.00291			ICAM1	1
Biosynthesis of hypochlorous acid	0.00291			MPO	1
Hypertrophy of luteal cells	0.00291			IL1B	1
Clathrin mediated endocytosis by synovial cells	0.00291			IL1B	1
Formation of ferritin inclusion body	0.00291			FTL	1
Activation of astrocytoma cells	0.00291			IL1B	1
Caveolin-mediated endocytosis by synovial cells	0.00291			IL1B	1
Excretion of uridine	0.00291			NT5C	1
Beat of ventricular myocytes	0.00291			IL1B	1
Development of dorsal lateral geniculate nucleus	0.00291			CREB1	1
Recruitment of phosphatidylethanolamine	0.00291			APOA2	1
Congenital atransferrinemia	0.00291			TF	1
Hereditary hyperferritinemia cataract syndrome	0.00291			FTL	1
Injury of endothelial cell lines	0.00291			MPO	1
Excretion of cytidine	0.00291			NT5C	1
Bioactivation of phenytoin	0.00291			MPO	1
Excitatory postsynaptic potential of pyramidal neurons	0.00291			IL1B	1
Completely resected non-small cell lung cancer	0.00291			IL1B	1
Dedifferentiation of articular chondrocytes	0.00291			IL1B	1
Accumulation of sulfoglucuronosyl paragloboside	0.00291			IL1B	1
Oxidation of hydrocortisone	0.00291			IL1B	1
Sensitization of stem cells	0.00291			IL1B	1
Myeloperoxidase deficiency	0.00291			MPO	1
Hyperargininemia	0.00291			ARG1	1
Oxidation of L-tyrosine	0.00291			MPO	1
Excretion of deoxycytidine	0.00291			NT5C	1
Elimination of marginal-zone B lymphocytes	0.00291			LY9	1
Excretion of thymidine	0.00291			NT5C	1
Binding of peroxisome proliferator response element-like binding site	0.00291			IL1B	1
Oxidation of mitoxantrone	0.00291			MPO	1
Suppression of induced regulatory T-lymphocyte	0.00291			LGALS9B	1
Multinuclearity of embryonic cell lines	0.00291			NINL	1
Phosphorylation of dUMP	0.00291			CMPK2	1
Congestion of venous system	0.00291			CREB1	1
Activation of articular chondrocytes	0.00291			IL1B	1
2,4-dienoyl-CoA reductase deficiency	0.00291			NADK2	1
Nuclear type 6 mitochondrial complex III deficiency	0.00291			CYC1	1
Degradation of Bacillus subtilis	0.00291			LYZ	1
Severe microcytic anemia	0.00291			TF	1
Quantity of leukotriene E4	0.00291			IL1RN	1
Thickening of mesothelium	0.00291			IL1B	1
Stimulation of synovial sarcoma	0.00291			IL1B	1
Onset of apoptosis of ovarian follicle	0.00291			IL1B	1
Utilization of nitrite	0.00291			MPO	1
Hydrolysis of L-arginine	0.00291			ARG1	1
Complement factor B deficiency	0.00291			CFB	1
Decidualization of fibroblasts	0.00291			IL1B	1
Formation of centrosome-related bodies	0.00291			NINL	1
Quantity of femur	0.00291			GPNMB	1
Turnover of proteoglycan	0.00291			IL1B	1
Utilization of hydrogen peroxide	0.00291			MPO	1
Resectable advanced non-small cell lung cancer	0.00291			IL1B	1
Familial persistent stuttering type 2	0.00291			NAGPA	1
Induction of vascular smooth muscle cells	0.00291			IL1B	1
Attachment of hepatitis B virus	0.00291			FTL	1
Delay in renal failure	0.00291			CFB	1
Apolipoprotein A-II deficiency	0.00291			APOA2	1
Vascularization of peritoneum	0.00291			IL1B	1
Clearance of Chlamydia muridarum Nigg	0.00291			IL1RN	1
Activation-induced cell death of naive helper T cells	0.00291			ICAM1	1
Depletion of L-arginine	0.00291			ARG1	1
Activation of noradrenergic neurons	0.00291			IL1B	1
Production of carbaprostacyclin	0.00291			IL1B	1
Growth of Bacteroides fragilis	0.00291			TF	1
Complement-mediated lysis of red blood cells	0.00291			CFB	1
Accumulation of nitrate	0.00291			IL1B	1
Licking behavior of paw	0.00291			CREB1	1
Quantity of corpus callosum	0.00291			CREB1	1
Paget disease of bone 3	0.00291			SQSTM1	1
Neurodegeneration with brain iron accumulation 3	0.00291			FTL	1
Remyelination of nerve process	0.00291			IL1B	1
Childhood-onset neurodegeneration with ataxia, dystonia, and gaze palsy	0.00291			SQSTM1	1
Peripheral motor weakness	0.00291			SQSTM1	1
Autosomal recessive L-ferritin deficiency	0.00291			FTL	1
Unloading of ganglioside GT1	0.00291			NPC2	1
Delay in initiation of reactivation of human herpesvirus 1	0.00291			LGALS9B	1
Niemann-Pick disease type C2	0.00291			NPC2	1
Delay in initiation of anaphase of breast cancer cell lines	0.00291			TRIP13	1
Autosomal dominant L-ferritin deficiency	0.00291			FTL	1
Dissemination of Streptococcus sp group B	0.00291			LYZ	1
Aneuploidy of skin cell lines	0.00291			NINL	1
Susceptibility to coronary heart disease	0.00291			IL1B	1
Primary hyperthyroidism	0.00291			CREB1	1
Delay in initiation of growth of bone	0.00291			IL1RN	1
Accumulation of 1-palmitoyl-2-(epoxycyclopentenone)-sn-glycero-3-phosphorylcholine	0.00291			IL1B	1
Co-localization of HIV-1	0.00291			ICAM1	1
Stage IV endometriosis	0.00291			ICAM1	1
Delay in initiation of apoptosis of peripheral blood neutrophils	0.00291			LTF	1
Quantity of innate-like lymphocytes	0.00291			LY9	1
Binding of Bcl6 binding site	0.00291			IL1B	1
Quantity of replication fork	0.00291			MCM4	1
Chemokinesis of smooth muscle cells	0.00291			CREB1	1
Formation of deoxycytidine	0.00291			MPO	1
Autosomal recessive congenital cataract type 4	0.00291			TDRD7	1
Clearance of Staphylococcus aureus V8	0.00291			IL1B	1
Electronegativity of cell surface	0.00291			LTF	1
Proliferation of fibroblastic reticular cells	0.00291			IL1B	1
Adhesion of myelomonocytic cells	0.00291			ICAM1	1
Binding of Leydig cells	0.00291			IL1B	1
Acute inflammation of airway	0.00291			ICAM1	1
Growth of epithelial tissue	0.00291		0.218	ARG1,CAV2,IL1B,IL1RN,LTF,LY9,PROCR,S100A8,S100A9	9
Formation of granuloma	0.003			ICAM1,IL1RN	2
Secretion of prostaglandin E2	0.003			IL1B,NPC2	2
Immune response of macrophages	0.00306		0.914	APOA2,IL1B,RASA4,S100A9	4
Formation of cellular inclusion bodies	0.0031			ARG1,FTL,SQSTM1	3
Cell movement of dendritic cells	0.00311		0.723	ICAM1,IL1B,MPO,TNIP1	4
Asthma	0.00313			ARG1,ICAM1,IL1B,IL1RN,MPO	5
Acute myeloid leukemia	0.0032			ARIH1,IL1B,JAKMIP3,LPP,LYZ,MPO,NINL,OSBPL3,PPFIBP2,RASA4,REV3L,TF,TNIP1,TRIP13,YLPM1	15
Cellular infiltration of dendritic cells	0.00321			IL1B,TNIP1	2
Aggregation of protein	0.00321			CREB1,SQSTM1	2
Experimental autoimmune uveitis	0.00321			CLEC4E,IL1B	2
Chemokinesis	0.00321			CREB1,S100A9	2
Cell movement	0.00324	Decreased	-2.392	ARG1,CEMIP2,CFB,CLEC4E,CREB1,FLOT1,GPNMB,ICAM1,IFIT2,IL1B,IL1RN,LPP,LTF,LYZ,MPO,PROCR,S100A8,S100A9,SQSTM1,TNIP1	20
Leukemia	0.00327			ARIH1,IL1B,JAKMIP3,LGALS9B,LPP,LYZ,MPO,NINL,NT5C,OSBPL3,PPFIBP2,RASA4,REV3L,S100A9,TF,TNIP1,TRIP13,YLPM1	18
Lymphocyte migration	0.00329		-1.801	FLOT1,ICAM1,IL1B,MPO,PROCR,TNIP1	6
Secondary tumor	0.0033		-1.011	ARG1,CREB1,FTL,GPNMB,ICAM1,IL1B,IL1RN,LTF,REV3L,SQSTM1,TF	11
Quantity of heavy metal	0.00337			FTL,LTF,TF	3
Tuberculosis	0.00339			IFIT2,IFIT3,LTF,MPO	4
Activation of vascular endothelial cells	0.00344			IL1B,PROCR	2
Proliferation of E. coli	0.00344			IL1B,LTF	2
Movement of bacteria	0.00344			LYZ,S100A9	2
Catabolism of acylglycerol	0.00344			APOA2,FABP3	2
Atherosclerotic lesion	0.0035			APOA2,ICAM1,IL1B,MPO	4
Polyarticular juvenile rheumatoid arthritis	0.00356			IL1B,S100A8,S100A9	3
Secretion of protein	0.00356			CLEC4E,IL1B,RSAD2,S100A13	4
Cell-cell adhesion of leukocytes	0.00367			ICAM1,TNIP1	2
Damage of cartilage tissue	0.00375			CFB,IL1B,IL1RN	3
Accumulation of leukocytes	0.00385	Decreased	-2.224	ICAM1,IL1B,IL1RN,S100A8,S100A9	5
Quantity of IL-1b in blood	0.0039			IFIT2,IL1B	2
Corneal neovascularization	0.0039			ICAM1,IL1B	2
Experimental colitis	0.00395			CFB,IL1B,IL1RN	3
Cell viability	0.00396		1.144	CREB1,GPNMB,ICAM1,IL1B,IL1RN,LTF,LY9,LYZ,NT5C3A,REV3L,S100A8,S100A9,SQSTM1,TF	14
Resorption of bone	0.00399		-1.177	IL1B,IL1RN,LTF,TF	4
Protein kinase cascade	0.00404		0.994	CAV2,IL1B,LTF,RASA4,S100A13,SQSTM1,TNIP1	7
Polyarthritis	0.00406			IL1B,IL1RN,S100A8,S100A9	4
Damage of nervous tissue	0.00406			CREB1,IL1B,TF	3
Differentiation of bone cells	0.00414			CREB1,GPNMB,LTF,S100A8,SQSTM1,TF	6
Adipogenesis of adipocytes	0.00415			CREB1,NPC2	2
Cell viability of eosinophils	0.00415			ICAM1,IL1B	2
Binding of mast cells	0.00415			ICAM1,IL1B	2
Sphingolipidosis	0.00415			IL1RN,NPC2	2
Sickle cell anemia	0.00416			ICAM1,MPO,TF	3
Metabolism of cellular protein	0.00419			APOA2,LTF,LYZ,TF	4
Advanced extracranial solid tumor	0.00423			ARG1,FTL,GPNMB,ICAM1,IL1B,LTF,REV3L,SQSTM1	8
Multiple cancers	0.00423			IFIT2,IFIT3,IL1B,IL1RN,TF	5
Healing of lesion	0.00425			ICAM1,IL1B,IL1RN,LTF	4
Quantity of amino acids	0.00425		0	ARG1,CREB1,FABP3,IL1B	4
Hemorrhagic disease	0.00438		-1.342	CFB,IL1RN,LTF,PROCR,S100A9	5
Familial hemolytic anemia	0.0044			CFB,NT5C3A	2
Hydrolysis of triacylglycerol	0.0044			APOA2,FABP3	2
Development of astrocytes	0.0044			S100A8,S100A9	2
Fibrosis of heart chamber	0.0044			IL1B,MPO	2
Retinitis	0.0044			CLEC4E,ICAM1	2
Quantity of protein in blood	0.00463		-0.943	APOA2,CLEC4E,IFIT2,IL1B,IL1RN,S100A9,SQSTM1	7
Neovascularization of tissue	0.00466			ICAM1,LTF	2
Inflammation of reproductive system	0.00466			IL1RN,TF	2
Proliferation of effector T lymphocytes	0.00466			ARG1,IL1B	2
Proliferation of melanoma cells	0.00466			IL1B,IL1RN	2
