# Supplementary material for: Hypusination Orchestrates the Antimicrobial Response of Macrophages
Source: Cell Rep. Author manuscript; Available in PMC 2021 Jan 18. (PMC7812972; doi:10.1016/j.celrep.2020.108510)
Supplement: 5 [file NIHMS1657017-supplement-5.xlsx]

## Sheet: Sheet1
Proteins induced by H. pylori in RAW 264.7 cells							Proteins induced by H. pylori in GC7-treated RAW 264.7 cells							Proteins stimulated by GC7 in RAW 264.7 cells
Uniprot ID	entry_name	Symbol	Normalised Fold Change	P Value	BH Critical		Uniprot ID	entry_name	Symbol	Normalised Fold Change	P Value	BH Critical		Uniprot ID	entry_name	Symbol	Normalised Fold Change	P Value	BH Critical
P54987	Immune-responsive gene 1 protein	IRG1	5.71043	0	9.13691e-05		Q8VCN5	Cystathionine gamma-lyase	CTH	3.05794	2.2703e-12	0.000126511		P62806	Histone H4	H4	6.7923	0	4.21704e-05
P10749	Interleukin-1 beta	IL1B	4.81521	0	8.43407e-05		P25085	Interleukin-1 receptor antagonist protein	IL1RA	2.99916	5.25902e-12	0.000147596		Q8CGP2	Histone H2B type 1-P	H2B1P	3.81822	0	3.5142e-05
P52624	Uridine phosphorylase 1	UPP1	4.09142	0	7.02839e-05		Q61549	EGF-like module-containing mucin-like hormone receptor-like 1	AGRE1	2.81583	7.31557e-11	0.000189767		P68433	Histone H3.1	H31	3.17532	0	2.81136e-05
P28667	MARCKS-related protein	MRP	3.59153	0	6.32556e-05		Q64337	Sequestosome-1	SQSTM	2.53953	3.9516e-09	0.000253022		P27661	Histone H2A.x	H2AX	2.91178	0	2.10852e-05
P29477	Nitric oxide synthase, inducible	NOS2	3.50788	0	5.62272e-05		P30204	Macrophage scavenger receptor types I and II	MSRE	2.53777	4.05337e-09	0.000260051		Q8CGP5	Histone H2A type 1-F	H2A1F	2.80675	0	1.40568e-05
Q05769	Prostaglandin G/H synthase 2	PGH2	3.17906	0	1.40568e-05		Q8BVL9	Janus kinase and microtubule-interacting protein 1	JKIP1	2.52024	5.22187e-09	0.000274107		Q60931	Voltage-dependent anion-selective channel protein 3	VDAC3	2.24684	0	7.02839e-06
P25085	Interleukin-1 receptor antagonist protein	IL1RA	2.66032	1.41243e-12	0.000147596		P52624	Uridine phosphorylase 1	UPP1	2.50283	6.71519e-09	0.000288164		P43276	Histone H1.5	H15	2.20978	4.77396e-15	0.000260051
P51670	C-C motif chemokine 9	CCL9	2.611	3.62832e-12	0.000161653		P10749	Interleukin-1 beta	IL1B	2.46154	1.21912e-08	0.000302221		P20152	Vimentin	VIME	1.86853	5.16169e-10	0.000400618
P30204	Macrophage scavenger receptor types I and II	MSRE	2.58937	5.4875e-12	0.00017571		P70182	Phosphatidylinositol 4-phosphate 5-kinase type-1 alpha	PI51A	2.32392	8.85673e-08	0.000407647		Q9CPQ3	Mitochondrial import receptor subunit TOM22 homolog	TOM22	1.81114	3.33485e-09	0.000421704
P06804	Tumor necrosis factor	TNFA	2.38436	2.75244e-10	0.00021788		P28667	MARCKS-related protein	MRP	2.23854	3.01274e-07	0.000449817		P43883	Perilipin-2	PLIN2	1.78745	7.13422e-09	0.00043576
P11688	Integrin alpha-5	ITA5	2.34177	6.18865e-10	0.000238965		Q09143	High affinity cationic amino acid transporter 1	CTR1	2.20314	4.99556e-07	0.000456846		P19182	Interferon-related developmental regulator 1	IFRD1	1.73375	3.90144e-08	0.000491988
Q9JM90	Signal-transducing adaptor protein 1	STAP1	2.32237	8.94603e-10	0.000260051		Q9R1W5	Calcitonin gene-related peptide type 1 receptor	CALRL	2.15481	9.93949e-07	0.000484959		P10852	4F2 cell-surface antigen heavy chain	4F2	1.69455	1.31816e-07	0.000541186
Q9WVK4	EH domain-containing protein 1	EHD1	2.14593	2.49711e-08	0.000267079		Q60787	Lymphocyte cytosolic protein 2	LCP2	2.14884	1.08183e-06	0.000499016		Q9WTK3	Glycosylphosphatidylinositol anchor attachment 1 protein	GPAA1	1.68986	1.52274e-07	0.000548215
O35405	Phospholipase D3	PLD3	2.0858	7.66524e-08	0.000281136		Q62230	Sialoadhesin	SN	2.1222	1.57835e-06	0.000520101		P28798	Granulins	GRN	1.67122	2.69249e-07	0.0005693
Q9JHK5	Pleckstrin	PLEK	2.0757	9.24595e-08	0.000288164		Q05915	GTP cyclohydrolase 1	GCH1	2.109	1.90236e-06	0.00052713		Q60932	Voltage-dependent anion-selective channel protein 1	VDAC1	1.66659	3.09929e-07	0.000576328
Q8R4B8	NACHT, LRR and PYD domains-containing protein 3	NLRP3	2.01196	3.00151e-07	0.000309249		P30412	Peptidyl-prolyl cis-trans isomerase C	PPIC	2.03434	5.44041e-06	0.000562272		Q60930	Voltage-dependent anion-selective channel protein 2	VDAC2	1.65164	4.87223e-07	0.000590385
Q64337	Sequestosome-1	SQSTM	1.99391	4.18015e-07	0.000323306		Q9QXY6	EH domain-containing protein 3	EHD3	2.02449	6.24423e-06	0.000590385		P10922	Histone H1.0	H10	1.64023	6.8649e-07	0.000618499
Q9CX30	Protein YIF1B	YIF1B	1.95017	9.28716e-07	0.000344391		Q9CX30	Protein YIF1B	YIF1B	2.00633	8.04691e-06	0.000604442		Q61549	EGF-like module-containing mucin-like hormone receptor-like 1	AGRE1	1.61989	1.25836e-06	0.000646612
Q9R0T8	Inhibitor of nuclear factor kappa-B kinase subunit epsilon	IKKE	1.93939	1.12957e-06	0.000358448		Q61024	Asparagine synthetase [glutamine-hydrolyzing]	ASNS	1.98558	1.07429e-05	0.000618499		Q8VCN5	Cystathionine gamma-lyase	CGL	1.60203	2.13055e-06	0.000681754
Q9QXY6	EH domain-containing protein 3	EHD3	1.92332	1.51086e-06	0.000365477		Q05769	Prostaglandin G/H synthase 2	PGH2	1.97186	1.29965e-05	0.000653641		P11352	Glutathione peroxidase 1	GPX1	1.56906	5.54643e-06	0.000723925
P28063	Proteasome subunit beta type-8	CD14	1.91667	1.7038e-06	0.00039359		Q9WVK4	EH domain-containing protein 1	EHD1	1.96504	1.42854e-05	0.000667697		A2AGL3	Ryanodine receptor 3	RYR3	1.56255	6.68412e-06	0.000730953
P10810	Monocyte differentiation antigen CD14	PSB8	1.91667	1.7038e-06	0.000386562		Q5SYD0	Unconventional myosin-Id	MYO1D	1.96504	1.42854e-05	0.000660669		Q640M1	U3 small nucleolar RNA-associated protein 14 homolog A	UT14A	1.56146	6.89417e-06	0.000737981
Q60787	Lymphocyte cytosolic protein 2	LCP2	1.88113	3.22733e-06	0.000421704		Q6WVG3	BTB/POZ domain-containing protein KCTD12	KCD12	1.93396	2.19452e-05	0.000688783		Q9DCC8	Mitochondrial import receptor subunit TOM20 homolog	TOM20	1.55283	8.8165e-06	0.000752038
P59808	SAM and SH3 domain-containing protein 1	SASH1	1.86684	4.16608e-06	0.00043576		Q9D8X2	Coiled-coil domain-containing protein 124	CC124	1.92861	2.36241e-05	0.000709868		Q8BLF1	Neutral cholesterol ester hydrolase 1	NCEH1	1.54746	1.02667e-05	0.000766095
Q9ERG0	LIM domain and actin-binding protein 1	LIMA1	1.85395	5.24154e-06	0.000442789		P15702	Leukosialin	LEUK	1.9206	2.63723e-05	0.000723925		O08734	Bcl-2 homologous antagonist/killer	BAK	1.53997	1.26829e-05	0.00078718
Q5DTY9	BTB/POZ domain-containing protein KCTD16	KCTD12	1.84497	6.147e-06	0.000463874		Q8BKT8	HAUS augmin-like complex subunit 7	HAUS7	1.90338	3.34009e-05	0.000752038		Q80SU7	Interferon-induced very large GTPase 1	GVIN1	1.5357	1.42971e-05	0.000801237
Q6WVG3	BTB/POZ domain-containing protein KCTD12	KCTD16	1.84497	6.147e-06	0.000456846		P24063	Integrin alpha-L	ITAL	1.89023	3.99775e-05	0.000773123		P23198	Chromobox protein homolog 3	CBX3	1.53358	1.51757e-05	0.000808265
Q9D6N1	Carbonic anhydrase 13	CA13	1.83859	6.88316e-06	0.000470902		Q9D6N1	Carbonic anhydrase 13	CAH13	1.8655	5.59798e-05	0.000808265		Q91ZW3	SWI/SNF-related matrix-associated actin-dependent regulator of chromatin subfamily A member 5	SMCA5	1.49994	3.84731e-05	0.000906663
P56581	G/T mismatch-specific thymine DNA glycosylase	TDG	1.83604	7.20057e-06	0.000477931		Q5DTY9	BTB/POZ domain-containing protein KCTD16	KCD16	1.85004	6.90187e-05	0.000829351		P46718	Programmed cell death protein 2	PDCD2	1.49371	4.5576e-05	0.000934776
Q923D2	Flavin reductase (NADPH)	BLVRB	1.83477	7.36446e-06	0.000484959		Q9JIA7	Sphingosine kinase 2	SPHK2	1.84237	7.6564e-05	0.000850436		Q9D3P8	Plasminogen receptor (KT)	PLRKT	1.49164	4.8207e-05	0.000941805
P70182	Phosphatidylinositol 4-phosphate 5-kinase type-1 alpha	PI51A	1.83096	7.87773e-06	0.000491988		Q8K595	Mucolipin-2	MCLN2	1.83727	8.20186e-05	0.000857464		P59325	Eukaryotic translation initiation factor 5	IF5	1.4711	8.36893e-05	0.000983975
Q9DBG7	Signal recognition particle receptor subunit alpha	SRPRA	1.81831	9.84632e-06	0.000499016		P28063	Proteasome subunit beta type-8	PSB8	1.80195	0.000131745	0.000927748		Q6ZQM8	UDP-glucuronosyltransferase 1-7C	UD17C	1.46907	8.83503e-05	0.000991004
Q05915	GTP cyclohydrolase 1	GCH1	1.79577	1.46243e-05	0.000520101		Q64455	Receptor-type tyrosine-protein phosphatase eta	PTPRJ	1.8007	0.00013396	0.000934776		Q8BMD8	Calcium-binding mitochondrial carrier protein SCaMC-1	SCMC1	1.45186	0.000139067	0.00102615
O08992	Syntenin-1	SDCB1	1.78213	1.85542e-05	0.000534158		Q9CXT7	Transmembrane protein 192	TM192	1.78826	0.000158115	0.00096289		Q8BGF6	ELMO domain-containing protein 2	ELMD2	1.44884	0.000150461	0.00103317
Q5SYD0	Unconventional myosin-Id	MYO1D	1.77596	2.06548e-05	0.000541186		Q8C1A3	Methionine synthase reductase	MTRR	1.77838	0.000180313	0.000976947		Q9Z2G9	Oxidoreductase HTATIP2	HTAI2	1.44784	0.00015445	0.00104723
P10923	Osteopontin	OSTP	1.76736	2.39774e-05	0.0005693		P15379	CD44 antigen	CD44	1.75876	0.000233716	0.00101912		Q99L45	Eukaryotic translation initiation factor 2 subunit 2	IF2B	1.44583	0.000162725	0.00105426
Q8VCN5	Cystathionine gamma-lyase	CTH	1.75759	2.83942e-05	0.000590385		P70347	TRAF family member-associated NF-kappa-B activator	TANK	1.75025	0.00026144	0.00104723		Q9JIA7	Sphingosine kinase 2	SPHK2	1.44483	0.000167017	0.00106832
Q9WUU8	TNFAIP3-interacting protein 1	TNIP1	1.74303	3.64882e-05	0.000597414		P06804	Tumor necrosis factor	TNFA	1.74661	0.000274236	0.00105426		Q3UW53	Protein Niban	NIBA1	1.44383	0.000171414	0.00107534
P09671	Superoxide dismutase [Mn], mitochondrial	SODM	1.72979	4.57842e-05	0.000625527		O89001	Carboxypeptidase D	CBPD	1.74057	0.000296866	0.00107534		P70406	Mitochondrial uncoupling protein 2	UCP2	1.43386	0.000221755	0.0010894
O89001	Carboxypeptidase D	CPD	1.72979	4.57842e-05	0.000618499		O35309	N-myc-interactor	NMI	1.73095	0.000336718	0.00108237		Q80WR5	UPF0688 protein C1orf174 homolog	CA174	1.43187	0.000233352	0.00110346
Q62230	Sialoadhesin	SN	1.71785	5.61377e-05	0.000632556		P10852	4F2 cell-surface antigen heavy chain	4F2	1.72257	0.000375613	0.00109643		O35604	Niemann-Pick C1 protein	NPC1	1.42791	0.000258264	0.00112454
Q60766	Immunity-related GTPase family M protein 1	IRGM1	1.68016	0.000106117	0.000653641		Q9JM90	Signal-transducing adaptor protein 1	STAP1	1.7178	0.000399672	0.00111049		Q05915	GTP cyclohydrolase 1	GCH1	1.42001	0.000315692	0.00114563
Q64373	Bcl-2-like protein 1	B2CL1	1.67435	0.000116966	0.000660669		P11688	Integrin alpha-5	ITA5	1.70357	0.000480699	0.00112454		P56581	G/T mismatch-specific thymine DNA glycosylase	TDG	1.41706	0.000340137	0.00116671
P15702	Leukosialin	LEUK	1.64787	0.000181667	0.000674726		Q9JHK5	Pleckstrin	PLEK	1.70239	0.000488097	0.0011386		Q61686	Chromobox protein homolog 5	CBX5	1.4151	0.000357398	0.00117374
Q61549	EGF-like module-containing mucin-like hormone receptor-like 1	AGRE1	1.64673	0.000185126	0.000681754		P59325	Eukaryotic translation initiation factor 5	IF5	1.70239	0.000488097	0.00113157		P28063	Proteasome subunit beta type-8	PSB8	1.40922	0.000414189	0.00119483
P18155	Bifunctional methylenetetrahydrofolate dehydrogenase/cyclohydrolase, mitochondrial	MTDC	1.6433	0.000195879	0.000695811		P56581	G/T mismatch-specific thymine DNA glycosylase	TDG	1.69767	0.000518752	0.00115266		Q9WTR1	Transient receptor potential cation channel subfamily V member 2	TRPV2	1.40922	0.000414189	0.0011878
Q64516	Glycerol kinase	GLPK	1.61507	0.000311026	0.000730953		O35601	FYN-binding protein	FYB1	1.69767	0.000518752	0.00114563		P18242	Cathepsin D	CATD	1.40435	0.000467793	0.00121591
Q9R1W5	Calcitonin gene-related peptide type 1 receptor	CALRL	1.60281	0.000379461	0.000759067		Q9R112	Sulfide:quinone oxidoreductase, mitochondrial	SQOR	1.67662	0.000680019	0.00120186		P56959	RNA-binding protein FUS	FUS	1.40143	0.00050297	0.00122997
Q69Z38	Pseudopodium-enriched atypical kinase 1	PEAK1	1.58074	0.000540887	0.000794209		O35954	Membrane-associated phosphatidylinositol transfer protein 1	PITM1	1.6662	0.000776953	0.00124403		Q9CXT7	Transmembrane protein 192	TM192	1.39949	0.000527765	0.00124403
P45377	Aldose reductase-related protein 2	ALD2	1.57418	0.000600496	0.000801237		Q8C3P7	N6-adenosine-methyltransferase 70 kDa subunit	MTA70	1.66504	0.000788474	0.00125105		Q8BXN9	Transmembrane protein 87A	TM87A	1.39949	0.000527765	0.001237
P11928	2'-5'-oligoadenylate synthase 1A	OAS1	1.57309	0.000611001	0.000815294		P58058	NAD kinase	NADK	1.65928	0.000848479	0.00126511		Q07113	Cation-independent mannose-6-phosphate receptor	MPRI	1.39079	0.000653967	0.00130728
P99029	Peroxiredoxin-5, mitochondrial	PRDX5	1.56656	0.000677683	0.000829351		Q6NZF1	Zinc finger CCCH domain-containing protein 11A	ZC11A	1.65469	0.000899477	0.00127917		Q8BP47	Asparagine--tRNA ligase, cytoplasmic	SYNC	1.39079	0.000653967	0.00130025
Q9EQ32	Phosphoinositide 3-kinase adapter protein 1	BCAP	1.56547	0.000689429	0.000836379		P19182	Interferon-related developmental regulator 1	IFRD1	1.64554	0.00101002	0.00129322		P48678	Prelamin-A/C	LMNA	1.38982	0.000669589	0.00132134
Q62351	Transferrin receptor protein 1	TFR1	1.56331	0.000713485	0.000843407		P10923	Osteopontin	OSTP	1.63985	0.0010853	0.00130025		P29416	Beta-hexosaminidase subunit alpha	HEXA	1.38693	0.000718545	0.00134945
Q8K595	Mucolipin-2	MCLN2	1.55898	0.000763934	0.000850436		Q8BGR2	Leucine-rich repeat-containing protein 8D	LRC8D	1.63644	0.00113291	0.00131431		Q91XE8	Transmembrane protein 205	TM205	1.38597	0.000735583	0.00136351
Q8VE10	N-alpha-acetyltransferase 40	NAA40	1.55574	0.000803905	0.000857464		Q9D7E4	UPF0449 protein C19orf25 homolog	CS025	1.62852	0.00125152	0.00133539		Q3UL36	Arginine and glutamate-rich protein 1	ARGL1	1.38597	0.000735583	0.00135648
P58058	NAD kinase	NADK	1.55036	0.000874824	0.000878549		P59808	SAM and SH3 domain-containing protein 1	SASH1	1.62514	0.00130574	0.00134945		Q8BGH2	Sorting and assembly machinery component 50 homolog	SAM50	1.3764	0.000927646	0.00140568
							Q00941	Granulocyte-macrophage colony-stimulating factor receptor subunit alpha	CSF2R	1.62401	0.00132429	0.00135648		Q8R2M2	Deoxynucleotidyltransferase terminal-interacting protein 2	TDIF2	1.36595	0.00119139	0.00147596
Proteins downregulated by H. pylori in RAW 264.7 cells							Proteins downregulated by H. pylori in GC7-treated RAW 264.7 cells							Proteins downregulated by GC7 in RAW 264.7 cells
accession_numbers	entry_name	Symbol	Normalised Fold Change	P Value	BH Critical		accession_numbers	entry_name	Symbol	Normalised Fold Change	P Value	BH Critical		accession_numbers	entry_name	Symbol	Normalised Fold Change	P Value	BH Critical
Q8R5M8	Cell adhesion molecule 1	CADM1	0.643316	0.000809548	0.000864493		Q9D172	ES1 protein homolog, mitochondrial	GAL3A	0.614958	0.00135294	0.00136351		Q9EQM6	Microprocessor complex subunit DGCR8	DGCR8	0.73913	0.00147446	0.00153219
Q8BPY9	Fidgetin-like protein 1	FIGL1	0.637104	0.000637048	0.000822322		Q9CYH6	Ribosome biogenesis regulatory protein homolog	RRS1	0.61283	0.00126076	0.00134242		Q8R3H9	Tetratricopeptide repeat protein 4	TTC4	0.738618	0.0014422	0.00152516
Q8K4Q8	Collectin-12	COL12	0.631389	0.00050791	0.00078718		Q9DCW4	Electron transfer flavoprotein subunit beta	ETFB	0.611134	0.0011912	0.00132837		P07607	Thymidylate synthase	TYSY	0.738618	0.0014422	0.00151813
Q9CQZ5	NADH dehydrogenase [ubiquinone] 1 alpha subcomplex subunit 6	NDUA6	0.628768	0.000456888	0.000780152		Q80V62	Fanconi anemia group D2 protein homolog	FACD2	0.609864	0.00114135	0.00132134		P52623	Uridine-cytidine kinase 1	UCK1	0.738106	0.00141058	0.0015111
Q9CQA3	Succinate dehydrogenase [ubiquinone] iron-sulfur subunit, mitochondrial	SDHB	0.628768	0.000456888	0.000773123		Q99LC5	Electron transfer flavoprotein subunit alpha, mitochondrial	ETFA	0.609442	0.00112517	0.00130728		Q8K012	Formin-binding protein 1-like	FBP1L	0.737595	0.0013796	0.00150408
Q6ZQK0	Condensin-2 complex subunit D3	CNDD3	0.627462	0.000433198	0.000766095		Q9D6R2	Isocitrate dehydrogenase [NAD] subunit alpha, mitochondrial	IDH3A	0.603138	0.00090631	0.0012862		P52825	Carnitine O-palmitoyltransferase 2, mitochondrial	CPT2	0.737595	0.0013796	0.00149705
Q9CPQ1	Cytochrome c oxidase subunit 6C	COX6C	0.620972	0.000330917	0.00074501		Q61152	Tyrosine-protein phosphatase non-receptor type 18	PTN18	0.601468	0.000854955	0.00127214		Q9D7B6	Isobutyryl-CoA dehydrogenase, mitochondrial	ACAD8	0.737084	0.00134924	0.00149002
P70227	Inositol 1,4,5-trisphosphate receptor type 3	ITPR3	0.620542	0.000324969	0.000737981		Q9JHS4	ATP-dependent Clp protease ATP-binding subunit clpX-like, mitochondrial	CLPX	0.599803	0.000806289	0.00125808		Q9Z179	SHC SH2 domain-binding protein 1	SHCBP	0.734533	0.00120639	0.00148299
Q920L1	Fatty acid desaturase 1	FADS1	0.617538	0.000286033	0.000723925		Q9Z265	Serine/threonine-protein kinase Chk2	CHK2	0.598557	0.000771477	0.001237		Q6ZQF0	DNA topoisomerase 2-binding protein 1	TOPB1	0.734024	0.00117954	0.00146893
Q9DCZ1	GMP reductase 1	GMPR1	0.614975	0.000256164	0.000709868		Q9DB77	Cytochrome b-c1 complex subunit 2, mitochondrial	QCR2	0.598557	0.000771477	0.00122997		Q8BJ34	Meiosis arrest female protein 1	MARF1	0.733516	0.00115323	0.00146191
Q8BY35	FYVE, RhoGEF and PH domain-containing protein 2	FGD2	0.611998	0.000224999	0.000702839		Q9D051	Pyruvate dehydrogenase E1 component subunit beta, mitochondrial	ODPB	0.598142	0.000760185	0.00122294		Q810A3	Tetratricopeptide repeat protein 9C	TTC9C	0.7325	0.00110223	0.00145488
Q9D0F1	Kinetochore protein NDC80 homolog	NDC80	0.605249	0.000166556	0.000667697		Q8K4J6	MKL/myocardin-like protein 1	MRTFA	0.596486	0.000716519	0.00121591		Q9CZU4	GTPase Era, mitochondrial	ERAL1	0.731485	0.0010533	0.00144785
Q8BIP0	Aspartate--tRNA ligase, mitochondrial	SYDM	0.592382	9.14431e-05	0.000646612		P70227	Inositol 1,4,5-trisphosphate receptor type 3	ITPR3	0.594834	0.000675177	0.00119483		P09411	Phosphoglycerate kinase 1	PGK1	0.731485	0.0010533	0.00144082
Q91VD9	NADH-ubiquinone oxidoreductase 75 kDa subunit, mitochondrial	NDUS1	0.587068	7.06419e-05	0.000639584		Q8R3K3	Pentatricopeptide repeat-containing protein 2	PTCD2	0.593187	0.000636044	0.0011878		Q9D7P6	Iron-sulfur cluster assembly enzyme ISCU, mitochondrial	ISCU	0.730472	0.00100637	0.00143379
Q6P9P6	Kinesin-like protein KIF11	KIF11	0.576583	4.16637e-05	0.00061147		Q9D7P6	Iron-sulfur cluster assembly enzyme ISCU, mitochondrial	ISCU	0.591545	0.000599016	0.00118077		Q91YT0	NADH dehydrogenase [ubiquinone] flavoprotein 1, mitochondrial	NDUV1	0.729965	0.000983637	0.00141974
Q9EP89	Serine beta-lactamase-like protein LACTB, mitochondrial	LACTB	0.575385	3.91615e-05	0.000604442		Q9JKF7	39S ribosomal protein L39, mitochondrial	RM39	0.590726	0.000581257	0.00117374		O08789	Max-binding protein MNT	MNT	0.72946	0.000961372	0.00141271
Q9CQ75	NADH dehydrogenase [ubiquinone] 1 alpha subcomplex subunit 2	NDUA2	0.569039	2.80452e-05	0.000583357		Q9WVF7	DNA polymerase epsilon catalytic subunit A	DPOE1	0.590316	0.000572562	0.00116671		P70404	Isocitrate dehydrogenase [NAD] subunit gamma 1, mitochondrial	IDHG1	0.728449	0.000918224	0.00139865
Q6DFV1	Condensin-2 complex subunit G2	CNDG2	0.563935	2.12878e-05	0.000555243		P24860	G2/mitotic-specific cyclin-B1	CCNB1	0.58909	0.000547192	0.00115969		P33174	Chromosome-associated kinesin KIF4	KIF4	0.728449	0.000918224	0.00139162
Q80V62	Fanconi anemia group D2 protein homolog	FACD2	0.563544	2.08377e-05	0.000548215		Q9R0C8	Guanine nucleotide exchange factor VAV3	VAV3	0.584616	0.0004628	0.00111751		P49025	Citron Rho-interacting kinase	CTRO	0.725426	0.000799231	0.00138459
P00405	Cytochrome c oxidase subunit 2	COX2	0.558489	1.57498e-05	0.00052713		Q9JJ94	Sjoegren syndrome nuclear autoantigen 1 homolog	SSNA1	0.580577	0.000396711	0.00110346		P37913	DNA ligase 1	DNLI1	0.724421	0.000762836	0.00137757
Q9JJ78	Lymphokine-activated killer T-cell-originated protein kinase	TOPK	0.551564	1.06193e-05	0.000506044		Q9EQI8	39S ribosomal protein L46, mitochondrial	RM46	0.576567	0.000339473	0.0010894		Q9DC40	Telomere length regulation protein TEL2 homolog	TELO2	0.723919	0.000745216	0.00137054
Q8BYZ1	ABI gene family member 3	ABI3	0.535738	4.10995e-06	0.000428732		Q3UFY8	Mitochondrial ribonuclease P protein 1	TM10C	0.571791	0.000280939	0.00106832		Q68FE6	Protein FAM65A	RIPR1	0.722415	0.000694583	0.00134242
P21460	Cystatin-C	CYTC	0.529829	2.83167e-06	0.000407647		Q9CQ54	NADH dehydrogenase [ubiquinone] 1 subunit C2	NDUC2	0.571395	0.000276512	0.00106129		Q9DC70	NADH dehydrogenase [ubiquinone] iron-sulfur protein 7, mitochondrial	NDUS7	0.721915	0.000678423	0.00133539
P22437	Prostaglandin G/H synthase 1	PGH1	0.525805	2.18419e-06	0.000400618		Q14CH7	Alanine--tRNA ligase, mitochondrial	SYAM	0.569418	0.000255335	0.0010402		Q8K411	Presequence protease, mitochondrial	PREP	0.721915	0.000678423	0.00132837
Q8K0C4	Lanosterol 14-alpha demethylase	CP51A	0.52145	1.64011e-06	0.000372505		Q9D855	Cytochrome b-c1 complex subunit 7	QCR7	0.569023	0.000251285	0.00103317		Q8K3J1	NADH dehydrogenase [ubiquinone] iron-sulfur protein 8, mitochondrial	NDUS8	0.721414	0.00066261	0.00131431
O35386	Phytanoyl-CoA dioxygenase, peroxisomal	PAHX	0.497442	3.0334e-07	0.000316278		Q8K3J1	NADH dehydrogenase [ubiquinone] iron-sulfur protein 8, mitochondrial	NDUS8	0.568629	0.000247295	0.00102615		Q8BH95	Enoyl-CoA hydratase, mitochondrial	ECHM	0.720914	0.000647139	0.00129322
P09581	Macrophage colony-stimulating factor 1 receptor	CSF1R	0.389744	8.38735e-12	0.000189767		Q99N96	39S ribosomal protein L1, mitochondrial	RM01	0.567055	0.000231919	0.00101209		P70227	Inositol 1,4,5-trisphosphate receptor type 3	ITPR3	0.720914	0.000647139	0.0012862
							Q9D0G0	28S ribosomal protein S30, mitochondrial	RT30	0.566269	0.00022457	0.00100506		Q8R4N0	Citrate lyase subunit beta-like protein, mitochondrial	CLYBL	0.720415	0.000632001	0.00127917
							Q922H2	[Pyruvate dehydrogenase [lipoamide]] kinase isozyme 3, mitochondrial	PDK3	0.564701	0.00021052	0.000998032		Q9QWF0	Chromatin assembly factor 1 subunit A	CAF1A	0.719916	0.000617191	0.00127214
							Q8K3D3	DNA repair protein SWI5 homolog	SWI5	0.563138	0.000197294	0.000991004		P52431	DNA polymerase delta catalytic subunit	DPOD1	0.71842	0.000574662	0.00126511
							Q6ZQK0	Condensin-2 complex subunit D3	CNDD3	0.563138	0.000197294	0.000983975		Q8K0D5	Elongation factor G, mitochondrial	EFGM	0.716928	0.000534856	0.00125808
							Q9CRB2	H/ACA ribonucleoprotein complex subunit 2	NHP2	0.55886	0.000164815	0.000969918		P12382	6-phosphofructokinase, liver type	PFKAL	0.716928	0.000534856	0.00125105
							Q9CQJ8	NADH dehydrogenase [ubiquinone] 1 beta subcomplex subunit 9	NDUB9	0.556155	0.000146829	0.000948833		Q9JHS4	ATP-dependent Clp protease ATP-binding subunit clpX-like, mitochondrial	CLPX	0.714448	0.000474135	0.00122294
							P47738	Aldehyde dehydrogenase, mitochondrial	ALDH2	0.548499	0.000105048	0.000913691		Q8BGA5	KRR1 small subunit processome component homolog	KRR1	0.713953	0.000462785	0.00120888
							Q8BPY9	Fidgetin-like protein 1	FIGL1	0.547739	0.000101549	0.000906663		P97377	Cyclin-dependent kinase 2	CDK2	0.713953	0.000462785	0.00120186
							D7FG47	Isocitrate dehydrogenase [NADP]	D7FG47_HELP3	0.546601	9.65066e-05	0.000899635		Q9CXX9	CUE domain-containing protein 2	CUED2	0.710004	0.000380644	0.00118077
							Q9Z0E0	Neurochondrin	NCDN	0.546601	9.65066e-05	0.000892606		Q64701	Retinoblastoma-like protein 1	RBL1	0.707548	0.000336411	0.00115969
							Q9D4H1	Exocyst complex component 2	EXOC2	0.546601	9.65066e-05	0.000885578		Q9QZ23	NFU1 iron-sulfur cluster scaffold homolog, mitochondrial	NFU1	0.707058	0.000328159	0.00115266
							Q9CQN7	39S ribosomal protein L41, mitochondrial	RM41	0.545844	9.32766e-05	0.000878549		P11440	Cyclin-dependent kinase 1	CDK1	0.705589	0.000304518	0.0011386
							Q00547	Hyaluronan mediated motility receptor	HMMR	0.545844	9.32766e-05	0.000871521		Q9D0F9	Phosphoglucomutase-1	PGM1	0.704612	0.000289649	0.00113157
							Q9ER88	28S ribosomal protein S29, mitochondrial	RT29	0.543955	8.56405e-05	0.000864493		O35280	Serine/threonine-protein kinase Chk1	CHK1	0.701201	0.000242764	0.00111751
							Q9DBE9	Putative rRNA methyltransferase 3	SPB1	0.540572	7.33557e-05	0.000836379		Q80TP3	E3 ubiquitin-protein ligase UBR5	UBR5	0.700715	0.000236676	0.00111049
							P13516	Acyl-CoA desaturase 1	ACOD1	0.536838	6.16591e-05	0.000815294		Q99PM9	Uridine-cytidine kinase 2	UCK2	0.70023	0.00023073	0.00109643
							Q9JJ11	Transforming acidic coiled-coil-containing protein 3	TACC3	0.5335	5.26569e-05	0.000794209		Q8K0C4	Lanosterol 14-alpha demethylase	CP51A	0.69684	0.000192854	0.00108237
							Q9Z2I9	Succinyl-CoA ligase [ADP-forming] subunit beta, mitochondrial	SUCB1	0.532761	5.08324e-05	0.00078718		P97930	Thymidylate kinase	KTHY	0.693948	0.000165098	0.00106129
							Q9CZU4	GTPase Era, mitochondrial	ERAL1	0.53055	4.57103e-05	0.000780152		Q8VE22	28S ribosomal protein S23, mitochondrial	RT23	0.692507	0.000152667	0.0010402
							Q99N92	39S ribosomal protein L27, mitochondrial	RM27	0.525426	3.55895e-05	0.000766095		Q9CQL7	MORF4 family-associated protein 1	MOFA1	0.689155	0.000126985	0.00101209
							Q9Z1S0	Mitotic checkpoint serine/threonine-protein kinase BUB1 beta	BUB1B	0.525062	3.49543e-05	0.000759067		A2A6Q5	Cell division cycle protein 27 homolog	CDC27	0.689155	0.000126985	0.00100506
							Q91YM4	Protein TBRG4	FAKD4	0.522521	3.07994e-05	0.00074501		Q99LC5	Electron transfer flavoprotein subunit alpha, mitochondrial	ETFA	0.687247	0.00011419	0.000998032
							Q9CXI0	2-methoxy-6-polyprenyl-1,4-benzoquinol methylase, mitochondrial	COQ5	0.521797	2.9701e-05	0.000737981		Q9D0I8	mRNA turnover protein 4 homolog	MRT4	0.681554	8.26864e-05	0.000976947
							Q9EP89	Serine beta-lactamase-like protein LACTB, mitochondrial	LACTB	0.519992	2.71151e-05	0.000730953		Q9WUM4	Coronin-1C	COR1C	0.681082	8.04689e-05	0.000969918
							O35386	Phytanoyl-CoA dioxygenase, peroxisomal	PAHX	0.516758	2.29892e-05	0.000702839		Q8R3K3	Pentatricopeptide repeat-containing protein 2	PTCD2	0.676846	6.2881e-05	0.00096289
							P70404	Isocitrate dehydrogenase [NAD] subunit gamma 1, mitochondrial	IDHG1	0.516042	2.21569e-05	0.000695811		O88396	GrpE protein homolog 2, mitochondrial	GRPE2	0.674505	5.47457e-05	0.000955862
							Q6DFV1	Condensin-2 complex subunit G2	CNDG2	0.51497	2.09619e-05	0.000681754		Q9Z1B5	Mitotic spindle assembly checkpoint protein MAD2A	MD2L1	0.672637	4.89635e-05	0.000948833
							Q80X85	28S ribosomal protein S7, mitochondrial	RT07	0.50788	1.44262e-05	0.000674726		Q9CQZ5	NADH dehydrogenase [ubiquinone] 1 alpha subcomplex subunit 6	NDUA6	0.670775	4.37613e-05	0.000927748
							Q8R4N0	Citrate lyase subunit beta-like protein, mitochondrial	CLYBL	0.505072	1.2399e-05	0.000646612		Q924T2	28S ribosomal protein S2, mitochondrial	RT02	0.668917	3.90845e-05	0.00092072
							Q8QZT1	Acetyl-CoA acetyltransferase, mitochondrial	THIL	0.504372	1.19362e-05	0.000639584		P10404	MLV-related proviral Env polyprotein	ENV1	0.668917	3.90845e-05	0.000913691
							Q9CQA3	Succinate dehydrogenase [ubiquinone] iron-sulfur subunit, mitochondrial	SDHB	0.504372	1.19362e-05	0.000632556		Q922H2	[Pyruvate dehydrogenase [lipoamide]] kinase isozyme 3, mitochondrial	PDK3	0.668454	3.79914e-05	0.000899635
							Q01320	DNA topoisomerase 2-alpha	TOP2A	0.502627	1.08502e-05	0.000625527		Q99K95	UPF0549 protein C20orf43 homolog	RTF2	0.667991	3.69272e-05	0.000892606
							Q9CXW2	28S ribosomal protein S22, mitochondrial	RT22	0.498464	8.61454e-06	0.00061147		Q60848	Lymphocyte-specific helicase	HELLS	0.66568	3.20162e-05	0.000885578
							Q8BFR5	Elongation factor Tu, mitochondrial	EFTU	0.492966	6.30826e-06	0.000597414		P25976	Nucleolar transcription factor 1	UBF1	0.662917	2.69382e-05	0.000878549
							Q9D1B9	39S ribosomal protein L28, mitochondrial	RM28	0.492283	6.06536e-06	0.000583357		Q8BG48	Serine/threonine-protein kinase 17B	ST17B	0.661999	2.54224e-05	0.000871521
							Q99N89	39S ribosomal protein L43, mitochondrial	RM43	0.491942	5.94729e-06	0.000576328		Q80ZK0	28S ribosomal protein S10, mitochondrial	RT10	0.660166	2.26298e-05	0.000864493
							Q80ZS3	28S ribosomal protein S26, mitochondrial	RT26	0.49126	5.71768e-06	0.0005693		Q6ZQK0	Condensin-2 complex subunit D3	CNDD3	0.657882	1.95472e-05	0.000857464
							Q9Z2Q5	39S ribosomal protein L40, mitochondrial	RM40	0.486516	4.33181e-06	0.000555243		Q99P69	Kinetochore protein Nuf2	NUF2	0.65697	1.84294e-05	0.000850436
							Q8K2Y7	39S ribosomal protein L47, mitochondrial	RM47	0.481484	3.2051e-06	0.000541186		Q8BKS9	Pumilio domain-containing protein KIAA0020	PUM3	0.65697	1.84294e-05	0.000843407
							Q6P9P6	Kinesin-like protein KIF11	KIF11	0.473541	1.96302e-06	0.000534158		Q922S8	Kinesin-like protein KIF2C	KIF2C	0.65606	1.73725e-05	0.000836379
							Q9CQZ5	NADH dehydrogenase [ubiquinone] 1 alpha subcomplex subunit 6	NDUA6	0.466698	1.26764e-06	0.000513073		Q80T14	Extracellular matrix protein FRAS1	FRAS1	0.655151	1.63733e-05	0.000829351
							Q9DC70	NADH dehydrogenase [ubiquinone] iron-sulfur protein 7, mitochondrial	NDUS7	0.466051	1.21543e-06	0.000506044		Q9D8M4	60S ribosomal protein L7-like 1	RL7L	0.654697	1.58944e-05	0.000822322
							Q9CPQ1	Cytochrome c oxidase subunit 6C	COX6C	0.463795	1.04848e-06	0.000491988		Q8C0G2	TRAF3-interacting JNK-activating modulator	T3JAM	0.654697	1.58944e-05	0.000815294
							Q8K298	Actin-binding protein anillin	ANLN	0.458362	7.29698e-07	0.000477931		Q9D2L9	Protein FAM111A	F111A	0.651528	1.28964e-05	0.000794209
							P07742	Ribonucleoside-diphosphate reductase large subunit	RIR1	0.454565	5.63232e-07	0.000470902		Q99N94	39S ribosomal protein L9, mitochondrial	RM09	0.648824	1.07626e-05	0.000780152
							P21460	Cystatin-C	CYTC	0.442442	2.38526e-07	0.000442789		Q9JJ94	Sjoegren syndrome nuclear autoantigen 1 homolog	SSNA1	0.648824	1.07626e-05	0.000773123
							Q99JY0	Trifunctional enzyme subunit beta, mitochondrial	ECHB	0.442442	2.38526e-07	0.00043576		Q9CQ75	NADH dehydrogenase [ubiquinone] 1 alpha subcomplex subunit 2	NDUA2	0.647028	9.53158e-06	0.000759067
							Q9CQL5	39S ribosomal protein L18, mitochondrial	RM18	0.436956	1.58984e-07	0.000428732		Q6DFV1	Condensin-2 complex subunit G2	CNDG2	0.642559	7.01367e-06	0.00074501
							Q8BJZ4	28S ribosomal protein S35, mitochondrial	RT35	0.430642	9.83201e-08	0.000414675		Q9DBE9	Putative rRNA methyltransferase 3	SPB1	0.639005	5.47003e-06	0.000716896
							P35486	Pyruvate dehydrogenase E1 component subunit alpha, somatic form, mitochondrial	ODPA	0.426483	7.10569e-08	0.00039359		Q9WVF7	DNA polymerase epsilon catalytic subunit A	DPOE1	0.633712	3.7476e-06	0.000709868
							Q9D8M4	60S ribosomal protein L7-like 1	RL7L	0.425892	6.78164e-08	0.000386562		Q8K4R9	Disks large-associated protein 5	DLGP5	0.63152	3.19526e-06	0.000702839
							Q8C0G2	TRAF3-interacting JNK-activating modulator	T3JAM	0.425892	6.78164e-08	0.000379533		Q91VD9	NADH-ubiquinone oxidoreductase 75 kDa subunit, mitochondrial	NDUS1	0.630645	2.9969e-06	0.000695811
							Q9D0F1	Kinetochore protein NDC80 homolog	NDC80	0.425892	6.78164e-08	0.000372505		Q8C5Q4	G-rich sequence factor 1	GRSF1	0.629335	2.72131e-06	0.000688783
							Q9CQF0	39S ribosomal protein L11, mitochondrial	RM11	0.42295	5.36428e-08	0.000358448		Q00547	Hyaluronan mediated motility receptor	HMMR	0.624988	1.96734e-06	0.000674726
							Q8K0C4	Lanosterol 14-alpha demethylase	CP51A	0.422364	5.11745e-08	0.00035142		O54804	Choline kinase alpha	CHKA	0.620671	1.41598e-06	0.000667697
							Q99KI0	Aconitate hydratase, mitochondrial	ACON	0.422072	4.99819e-08	0.000344391		Q3V300	Kinesin-like protein KIF22	KIF22	0.619811	1.32514e-06	0.000660669
							Q9D7N3	28S ribosomal protein S9, mitochondrial	RT09	0.421779	4.88163e-08	0.000337363		P97477	Aurora kinase A	AURKA	0.619381	1.28184e-06	0.000653641
							O88513	Geminin	GEMI	0.419738	4.13629e-08	0.000330335		Q3UA16	Kinetochore protein Spc25	SPC25	0.616811	1.04923e-06	0.000639584
							O55003	BCL2/adenovirus E1B 19 kDa protein-interacting protein 3	BNIP3	0.401525	8.73237e-09	0.000295193		Q9CQA3	Succinate dehydrogenase [ubiquinone] iron-sulfur subunit, mitochondrial	SDHB	0.616383	1.01463e-06	0.000632556
							Q9JIK9	28S ribosomal protein S34, mitochondrial	RT34	0.395448	5.03029e-09	0.000267079		Q99JT1	Glutamyl-tRNA(Gln) amidotransferase subunit B, mitochondrial	GATB	0.615956	9.8113e-07	0.000625527
							Q07832	Serine/threonine-protein kinase PLK1	PLK1	0.372048	5.07921e-10	0.000224909		Q9R0C8	Guanine nucleotide exchange factor VAV3	VAV3	0.610431	6.31567e-07	0.00061147
							Q8VDT9	39S ribosomal protein L50, mitochondrial	RM50	0.36769	3.20978e-10	0.00021788		Q8K3D3	DNA repair protein SWI5 homolog	SWI5	0.610008	6.10336e-07	0.000604442
							Q9D338	39S ribosomal protein L19, mitochondrial	RM19	0.362879	1.91002e-10	0.000210852		Q9Z2I9	Succinyl-CoA ligase [ADP-forming] subunit beta, mitochondrial	SUCB1	0.608741	5.50681e-07	0.000597414
							Q8BMS1	Trifunctional enzyme subunit alpha, mitochondrial	ECHA	0.327953	2.84881e-12	0.000133539		Q8K298	Actin-binding protein anillin	ANLN	0.607055	4.79812e-07	0.000583357
							Q8K2M0	39S ribosomal protein L38, mitochondrial	RM38	0.317001	6.37275e-13	0.000112454		Q9CQX4	PCNA-associated factor	PAF15	0.598283	2.30091e-07	0.000562272
							O08749	Dihydrolipoyl dehydrogenase, mitochondrial	DLDH	0.316343	5.80629e-13	9.83975e-05		Q8QZT1	Acetyl-CoA acetyltransferase, mitochondrial	THIL	0.59415	1.61033e-07	0.000555243
							P09581	Macrophage colony-stimulating factor 1 receptor	CSF1R	0.267305	1.7975e-16	8.43407e-05		Q8K2Y7	39S ribosomal protein L47, mitochondrial	RM47	0.589637	1.08192e-07	0.000534158
							Q99N87	28S ribosomal protein S5, mitochondrial	RT05	0.242585	1.05208e-18	7.73123e-05		Q8K4J6	MKL/myocardin-like protein 1	MRTFA	0.587597	9.01391e-08	0.00052713
							Q9CZS1	Aldehyde dehydrogenase X, mitochondrial	AL1B1	0.221068	5.50061e-21	7.02839e-05		P50136	2-oxoisovalerate dehydrogenase subunit alpha, mitochondrial	ODBA	0.585565	7.50146e-08	0.000520101
														Q9D051	Pyruvate dehydrogenase E1 component subunit beta, mitochondrial	ODPB	0.583539	6.23581e-08	0.000513073
														Q6PB66	Leucine-rich PPR motif-containing protein, mitochondrial	LPPRC	0.583134	6.00875e-08	0.000506044
														Q9ER88	28S ribosomal protein S29, mitochondrial	RT29	0.579508	4.29471e-08	0.000499016
														Q9CXW2	28S ribosomal protein S22, mitochondrial	RT22	0.577903	3.69493e-08	0.000484959
														Q8BK72	28S ribosomal protein S27, mitochondrial	RT27	0.575106	2.83489e-08	0.000477931
														Q99N96	39S ribosomal protein L1, mitochondrial	RM01	0.571134	1.93419e-08	0.000470902
														P24860	G2/mitotic-specific cyclin-B1	CCNB1	0.571134	1.93419e-08	0.000463874
														Q9Z0R9	Fatty acid desaturase 2	FADS2	0.570342	1.79085e-08	0.000456846
														Q9JJ11	Transforming acidic coiled-coil-containing protein 3	TACC3	0.568763	1.53443e-08	0.000449817
														P08228	Superoxide dismutase [Cu-Zn]	SODC	0.565226	1.08094e-08	0.000442789
														O88513	Geminin	GEMI	0.554362	3.5513e-09	0.000428732
														Q9CXI0	2-methoxy-6-polyprenyl-1,4-benzoquinol methylase, mitochondrial	COQ5	0.553594	3.27547e-09	0.000414675
														Q3U6U5	Putative GTP-binding protein 6	GTPB6	0.55321	3.14549e-09	0.000407647
														Q61733	28S ribosomal protein S31, mitochondrial	RT31	0.530675	2.55175e-10	0.00039359
														Q921S7	39S ribosomal protein L37, mitochondrial	RM37	0.530307	2.44378e-10	0.000386562
														P07742	Ribonucleoside-diphosphate reductase large subunit	RIR1	0.523369	1.06561e-10	0.000379533
														P52293	Importin subunit alpha-2	IMA1	0.508	1.53371e-11	0.000372505
														Q9JJ78	Lymphokine-activated killer T-cell-originated protein kinase	TOPK	0.484947	6.33597e-13	0.000365477
														Q8BPY9	Fidgetin-like protein 1	FIGL1	0.48394	5.46746e-13	0.000358448
														Q91YM4	Protein TBRG4	FAKD4	0.48093	3.50465e-13	0.00035142
														O35386	Phytanoyl-CoA dioxygenase, peroxisomal	PAHX	0.480597	3.33492e-13	0.000344391
														Q6P9P6	Kinesin-like protein KIF11	KIF11	0.477277	2.02499e-13	0.000337363
														Q07832	Serine/threonine-protein kinase PLK1	PLK1	0.475956	1.65656e-13	0.000330335
														Q9Z1S0	Mitotic checkpoint serine/threonine-protein kinase BUB1 beta	BUB1B	0.472996	1.05153e-13	0.000323306
														Q3UFY8	Mitochondrial ribonuclease P protein 1	TM10C	0.465838	3.40897e-14	0.000316278
														Q9D7N3	28S ribosomal protein S9, mitochondrial	RT09	0.465193	3.07382e-14	0.000309249
														P35486	Pyruvate dehydrogenase E1 component subunit alpha, somatic form, mitochondrial	ODPA	0.464548	2.77112e-14	0.000302221
														P11157	Ribonucleoside-diphosphate reductase subunit M2	RIR2	0.463905	2.49777e-14	0.000295193
														Q8BFR5	Elongation factor Tu, mitochondrial	EFTU	0.463262	2.25098e-14	0.000288164
														P21460	Cystatin-C	CYTC	0.460062	1.33441e-14	0.000281136
														Q80ZS3	28S ribosomal protein S26, mitochondrial	RT26	0.459106	1.13967e-14	0.000274107
														Q80X85	28S ribosomal protein S7, mitochondrial	RT07	0.455303	6.03914e-15	0.000267079
														Q9JKF7	39S ribosomal protein L39, mitochondrial	RM39	0.449658	2.30119e-15	0.000253022
														Q14CH7	Alanine--tRNA ligase, mitochondrial	SYAM	0.449346	2.18015e-15	0.000245994
														Q9CQF0	39S ribosomal protein L11, mitochondrial	RM11	0.449346	2.18015e-15	0.000238965
														Q9D0F1	Kinetochore protein NDC80 homolog	NDC80	0.449346	2.18015e-15	0.000231937
														Q9Z2I8	Succinyl-CoA ligase [GDP-forming] subunit beta, mitochondrial	SUCB2	0.444699	9.64123e-16	0.000224909
														Q99N92	39S ribosomal protein L27, mitochondrial	RM27	0.444391	9.12748e-16	0.00021788
														P47738	Aldehyde dehydrogenase, mitochondrial	ALDH2	0.436454	2.16334e-16	0.000210852
														Q9Z2Q5	39S ribosomal protein L40, mitochondrial	RM40	0.42305	1.66536e-17	0.000203823
														P09581	Macrophage colony-stimulating factor 1 receptor	CSF1R	0.422757	1.57147e-17	0.000196795
														Q9JIK9	28S ribosomal protein S34, mitochondrial	RT34	0.419546	8.27556e-18	0.000189767
														Q99JY0	Trifunctional enzyme subunit beta, mitochondrial	ECHB	0.418674	6.94106e-18	0.000182738
														P16332	Methylmalonyl-CoA mutase, mitochondrial	MUTA	0.408639	8.65562e-19	0.00017571
														Q9D0G0	28S ribosomal protein S30, mitochondrial	RT30	0.40779	7.22231e-19	0.000168681
														O55003	BCL2/adenovirus E1B 19 kDa protein-interacting protein 3	BNIP3	0.390908	1.6652e-20	0.000161653
														Q8BJZ4	28S ribosomal protein S35, mitochondrial	RT35	0.390366	1.46738e-20	0.000154625
														Q9D338	39S ribosomal protein L19, mitochondrial	RM19	0.384725	3.84649e-21	0.000147596
														Q9CQL5	39S ribosomal protein L18, mitochondrial	RM18	0.382333	2.15373e-21	0.000140568
														Q9EQI8	39S ribosomal protein L46, mitochondrial	RM46	0.379692	1.12578e-21	0.000133539
														Q9CQN7	39S ribosomal protein L41, mitochondrial	RM41	0.376808	5.48598e-22	0.000126511
														Q99N89	39S ribosomal protein L43, mitochondrial	RM43	0.368797	7.02336e-23	0.000119483
														Q9D1B9	39S ribosomal protein L28, mitochondrial	RM28	0.357719	3.52221e-24	0.000112454
														Q99N87	28S ribosomal protein S5, mitochondrial	RT05	0.346493	1.40286e-25	0.000105426
														Q14C51	Pentatricopeptide repeat-containing protein 3, mitochondrial	PTCD3	0.345774	1.1331e-25	9.83975e-05
														Q99KI0	Aconitate hydratase, mitochondrial	ACON	0.327349	3.5296e-28	9.13691e-05
														Q8BMS1	Trifunctional enzyme subunit alpha, mitochondrial	ECHA	0.312711	2.28439e-30	8.43407e-05
														O08749	Dihydrolipoyl dehydrogenase, mitochondrial	DLDH	0.285171	4.84258e-35	7.73123e-05
														Q9CZS1	Aldehyde dehydrogenase X, mitochondrial	AL1B1	0.282417	1.48825e-35	7.02839e-05
														Q8VDT9	39S ribosomal protein L50, mitochondrial	RM50	0.276605	1.1523e-36	6.32556e-05
														Q8K2M0	39S ribosomal protein L38, mitochondrial	RM38	0.271853	1.32429e-37	5.62272e-05
														P13516	Acyl-CoA desaturase 1	ACOD1	0.266628	1.13477e-38	4.91988e-05
