# Supplementary material for: Hypusination Orchestrates the Antimicrobial Response of Macrophages
Source: Cell Rep. Author manuscript; Available in PMC 2021 Jan 18. (PMC7812972; doi:10.1016/j.celrep.2020.108510)
Supplement: 6 [file NIHMS1657017-supplement-6.xlsx]

## Sheet: Sheet1
Diseases or Functions Annotation	p-value	Predicted Activation State	Activation z-score	Molecules	# Molecules
Termination of translation of protein	4.89e-40			DAP3,ERAL1,MRPL1,MRPL11,MRPL18,MRPL19,MRPL27,MRPL28,MRPL38,MRPL39,MRPL40,MRPL41,MRPL43,MRPL46,MRPL47,MRPL50,MRPS10,MRPS22,MRPS26,MRPS27,MRPS30,MRPS31,MRPS34,MRPS35,MRPS5,MRPS7,MRPS9	27
Elongation of protein	3.02e-38			DAP3,ERAL1,MRPL1,MRPL11,MRPL18,MRPL19,MRPL27,MRPL28,MRPL38,MRPL39,MRPL40,MRPL41,MRPL43,MRPL46,MRPL47,MRPL50,MRPS10,MRPS22,MRPS26,MRPS27,MRPS30,MRPS31,MRPS34,MRPS35,MRPS5,MRPS7,MRPS9,TUFM	28
Expression of protein	5.28e-25		1.342	DAP3,ERAL1,IL1B,KRR1,MRPL1,MRPL11,MRPL18,MRPL19,MRPL27,MRPL28,MRPL38,MRPL39,MRPL40,MRPL41,MRPL43,MRPL46,MRPL47,MRPL50,MRPS10,MRPS22,MRPS26,MRPS27,MRPS30,MRPS31,MRPS34,MRPS35,MRPS5,MRPS7,MRPS9,PARP12,SLC7A1,SOD1,SOD2	33
Translation	6.1e-25			DAP3,ERAL1,KRR1,MRPL1,MRPL11,MRPL18,MRPL19,MRPL27,MRPL28,MRPL38,MRPL39,MRPL40,MRPL41,MRPL43,MRPL46,MRPL47,MRPL50,MRPS10,MRPS22,MRPS26,MRPS27,MRPS30,MRPS31,MRPS34,MRPS35,MRPS5,MRPS7,MRPS9,PARP12,SLC7A1,TUFM	31
Translation of protein	4.09e-24			DAP3,ERAL1,KRR1,MRPL1,MRPL11,MRPL18,MRPL19,MRPL27,MRPL28,MRPL38,MRPL39,MRPL40,MRPL41,MRPL43,MRPL46,MRPL47,MRPL50,MRPS10,MRPS22,MRPS26,MRPS27,MRPS30,MRPS31,MRPS34,MRPS35,MRPS5,MRPS7,MRPS9,PARP12,SLC7A1	30
Synthesis of protein	2.41e-23		1.633	DAP3,ERAL1,FAM129A,IL1B,KRR1,MRPL1,MRPL11,MRPL18,MRPL19,MRPL27,MRPL28,MRPL38,MRPL39,MRPL40,MRPL41,MRPL43,MRPL46,MRPL47,MRPL50,MRPS10,MRPS22,MRPS26,MRPS27,MRPS30,MRPS31,MRPS34,MRPS35,MRPS5,MRPS7,MRPS9,PARP12,SLC7A1,SOD1,SOD2,TUFM	35
Metabolism of protein	1.15e-15		1.177	BAK1,BUB1B,DAP3,DLD,ERAL1,FAM129A,IL1B,KRR1,MRPL1,MRPL11,MRPL18,MRPL19,MRPL27,MRPL28,MRPL38,MRPL39,MRPL40,MRPL41,MRPL43,MRPL46,MRPL47,MRPL50,MRPS10,MRPS22,MRPS26,MRPS27,MRPS30,MRPS31,MRPS34,MRPS35,MRPS5,MRPS7,MRPS9,NOS2,PARP12,PLK1,SLC7A1,SOD1,SOD2,TUFM	40
Necrosis of liver	1.36e-07		-0.33	ALDH2,BAK1,CD14,CTH,HADHA,IL1B,NOS2,PLK1,PTGS2,SCD,SOD1,SOD2	12
Mitochondrial disorder	3.02e-07			AARS2,DLD,LRPPRC,MRPS22,MRPS34,PDHA1,PDHB,SUCLA2,TRMT10C,TUFM	10
Synthesis of acyl-coenzyme A	3.5e-07			ACAT1,DLD,PDHA1,PDHB,SCD	5
DNA damage	4.73e-07		0.256	ACO2,ALDH2,GMNN,IL1B,NBN,NOS2,PLK1,REV3L,SOD1,SOD2,TDP1	11
Synthesis of acetyl-coenzyme A	5.26e-07			ACAT1,DLD,PDHA1,PDHB	4
Combined oxidative phosphorylation deficiency	1.12e-06			AARS2,MRPS22,MRPS34,TRMT10C,TUFM	5
Liver Damage	1.2e-06		-1.652	ALDH2,BAK1,BNIP3,CD14,IL1B,ITGAL,NOS2,PTGS2,SCD,SOD1	10
Pyruvate decarboxylase deficiency	1.46e-06			DLD,PDHA1,PDHB	3
Damage of mitochondria	2.52e-06		-0.277	BAK1,IL1B,NOS2,SOD1,SOD2	5
Disorder of lipid metabolism	3e-06		1.3	ACAT1,CD14,CSF1R,HADHA,HADHB,HEXA,NOS2,PTGS2,SCD,SOD1,SOD2	11
Abnormal metabolism	3.74e-06		1.3	ACAT1,ALDH2,CD14,CSF1R,HADHA,HADHB,HEXA,NOS2,PTGS2,SCD,SOD1,SOD2,UPP1	13
Leukoencephalopathy	6.56e-06			AARS2,CSF1R,DLD,LRPPRC,MRPS34,PTGS2,SOD2	7
Microvesicular hepatic steatosis	8.85e-06			HADHA,PDHA1,PDHB,UPP1	4
Metabolism of nucleotide	1.03e-05		-1.342	ACAT1,ALDH2,CLPX,FDPS,IDH3A,IL1B,NOS2,NT5C,PDHA1,PTGS2,SOD1,SOD2,UPP1	13
Cell death of liver cells	1.08e-05		0.177	ALDH2,BAK1,CTH,IL1B,NOS2,PLK1,PTGS2,SCD,SOD2	9
Metabolism of nucleic acid component or derivative	1.63e-05		-1.342	ACAT1,ALDH2,CLPX,FDPS,IDH3A,IL1B,NOS2,NT5C,PDHA1,PTGS2,SOD1,SOD2,SUCLA2,UPP1	14
Homeostasis of urine	1.99e-05			HADHA,HEXA,PTGS2,SOD2,VAV3	5
Cell viability of tumor cell lines	2.08e-05		-1.147	ANLN,BNIP3,BUB1B,Ccl9,CHKA,IL1B,NBN,NOS2,NSA2,PDHA1,PLK1,PTGS2,REV3L,RRS1,SCD,SDCBP,SIN3A,SLC7A1,SOD1,SOD2,SWI5	21
Hepatic injury	2.14e-05		-0.277	ALDH2,BNIP3,CD14,ITGAL,NOS2,SCD,SOD1	7
Accumulation of C16:1 fatty acid	2.81e-05			HADHA,SCD	2
Chills	2.81e-05			CD14,IL1B	2
Trifunctional protein deficiency with myopathy and neuropathy	2.81e-05			HADHA,HADHB	2
Conversion of superoxide	2.81e-05			SOD1,SOD2	2
Metabolism of DNA	2.96e-05		-0.858	BAK1,FAM111A,GMNN,IL1B,NBN,PLK1,POLE4,PTGS2,REV3L,SIN3A,SOD1,SOD2	12
Acidosis	3.61e-05			DLD,PDHA1,PDHB,SOD1,SOD2	5
Nitration of protein	4.05e-05			NOS2,SOD1,SOD2	3
Myocardial dysfunction	5.11e-05		0.555	BNIP3,DGCR8,IL1B,MARCKSL1,NOS2,SCD,SOD2,VAV3	8
Modification of hydrogen peroxide	5.13e-05			PTGS2,SOD1,SOD2	3
Dysfunction of endothelial tissue	5.13e-05			IL1B,NOS2,SOD1	3
Tumorigenesis of tissue	6.49e-05		-1.669	AARS2,ACAT1,ACO2,AKR1B10,ALDH1B1,ALDH1L2,ALDH2,ANLN,BAK1,BNIP3,BUB1B,C12orf57,CD14,CD2BP2,CHKA,CLPX,COQ5,CSF1R,CTH,DAP3,DBT,DDX54,DGCR8,DLD,ERAL1,FAM111A,FAM129A,FDPS,FTSJ3,GMNN,GTF3C4,GTPBP6,HADHA,HADHB,HAUS7,HEXA,IDH3A,IL1B,ITGAL,JAKMIP1,KRR1,LRPPRC,MAN2A2,MARCKSL1,MCRIP1,METTL3,MRPL1,MRPL11,MRPL18,MRPL19,MRPL27,MRPL28,MRPL38,MRPL39,MRPL40,MRPL43,MRPL46,MRPL47,MRPL50,MRPS10,MRPS22,MRPS26,MRPS27…	110
Homeostasis of blood	7.73e-05			HADHA,NOS2,SOD2,UPP1,VAV3	5
Restenosis	7.83e-05			NOS2,PTGS2,SOD1	3
Removal of reactive oxygen species	7.83e-05			IL1B,SOD1,SOD2	3
Expansion of embryoblast	8.4e-05			NBN,REV3L	2
Reduction of superoxide	8.4e-05			SOD1,SOD2	2
Cell viability	8.4e-05		-1.441	ANLN,BAK1,BNIP3,BUB1B,Ccl9,CHKA,CSF1R,CTH,DGCR8,IL1B,ITGAL,NBN,NOS2,NSA2,PDHA1,PLK1,PTGS2,REV3L,RRS1,SCD,SDCBP,SIN3A,SLC7A1,SOD1,SOD2,SWI5	26
Hepatic steatosis	8.48e-05		-1.136	CD14,HADHA,IL1B,PDHA1,PDHB,PLK1,SCD,SOD1,SOD2,UPP1	10
Apoptosis of liver cells	8.75e-05		-0.054	ALDH2,BAK1,IL1B,NOS2,PTGS2,SCD,SOD2	7
Dysfunction of heart	8.85e-05		0.555	ALDH2,BNIP3,DGCR8,IL1B,NOS2,SCD,SOD2,VAV3	8
Non-melanoma solid tumor	9.21e-05		-1.657	AARS2,ACAT1,ACO2,AKR1B10,ALDH1B1,ALDH1L2,ALDH2,ANLN,BAK1,BNIP3,BUB1B,C12orf57,CD14,CD2BP2,CHKA,CLPX,COQ5,CSF1R,CTH,DAP3,DBT,DDX54,DGCR8,DLD,ERAL1,FAM111A,FAM129A,FDPS,FTSJ3,GMNN,GTF3C4,GTPBP6,HADHA,HADHB,HAUS7,HEXA,IDH3A,IL1B,ITGAL,JAKMIP1,KRR1,LRPPRC,MAN2A2,MARCKSL1,MCRIP1,METTL3,MRPL1,MRPL11,MRPL18,MRPL19,MRPL27,MRPL28,MRPL38,MRPL39,MRPL40,MRPL43,MRPL46,MRPL47,MRPL50,MRPS10,MRPS22,MRPS26,MRPS27…	110
Cell death of hepatocytes	0.000102		0.115	ALDH2,BAK1,CTH,NOS2,PTGS2,SCD,SOD2	7
Apoptosis of skin cell lines	0.000113			BAK1,PTGS2,SOD2	3
Carcinoma	0.000122		-1.775	AARS2,ACAT1,ACO2,AKR1B10,ALDH1B1,ALDH1L2,ALDH2,ANLN,BAK1,BNIP3,BUB1B,C12orf57,CD14,CD2BP2,CHKA,CLPX,COQ5,CSF1R,CTH,DAP3,DBT,DDX54,DGCR8,DLD,ERAL1,FAM111A,FAM129A,FDPS,FTSJ3,GMNN,GTF3C4,GTPBP6,HADHA,HADHB,HAUS7,HEXA,IDH3A,IL1B,ITGAL,JAKMIP1,KRR1,LRPPRC,MAN2A2,MARCKSL1,MCRIP1,METTL3,MRPL1,MRPL11,MRPL18,MRPL19,MRPL27,MRPL28,MRPL38,MRPL39,MRPL40,MRPL43,MRPL46,MRPL47,MRPL50,MRPS10,MRPS22,MRPS26,MRPS27…	109
Formation of reactive oxygen species	0.000133		-1.4	BNIP3,CTH,IL1B,NOS2,SOD2	5
Synthesis of fatty acid	0.000134		-1.721	ACAT1,CD14,DLD,IL1B,NOS2,PDHA1,PDHB,PTGS2,SCD,SOD1	10
Concentration of triacylglycerol	0.000139		-0.454	AKR1B10,CHKA,HADHA,IL1B,NAA40,NOS2,PTGS2,SCD,SOD1,SOD2	10
Nonhematologic malignant neoplasm	0.000146		-1.687	AARS2,ACAT1,ACO2,AKR1B10,ALDH1B1,ALDH1L2,ALDH2,ANLN,BAK1,BNIP3,BUB1B,C12orf57,CD14,CD2BP2,CHKA,CLPX,COQ5,CSF1R,CTH,DAP3,DBT,DDX54,DGCR8,DLD,ERAL1,FAM111A,FAM129A,FDPS,FTSJ3,GMNN,GTF3C4,GTPBP6,HADHA,HADHB,HAUS7,HEXA,IDH3A,IL1B,ITGAL,JAKMIP1,KRR1,LRPPRC,MAN2A2,MARCKSL1,MCRIP1,METTL3,MRPL1,MRPL11,MRPL18,MRPL19,MRPL27,MRPL28,MRPL38,MRPL39,MRPL40,MRPL43,MRPL46,MRPL47,MRPL50,MRPS10,MRPS22,MRPS26,MRPS27…	110
Cardiac lesion	0.000153		1.029	BAK1,BNIP3,BUB1B,IL1B,NOS2,PTGS2,SOD2,VAV3	8
Catabolism of branched chain amino acids	0.000157			ACAT1,DBT,DLD	3
Metabolism of superoxide	0.000157			NOS2,SOD1,SOD2	3
Neurodegeneration of interneurons	0.000167			PTGS2,SOD1	2
Accumulation of chondroitin sulfate B	0.000167			HEXA,IL1B	2
Childhood adrenoleukodystrophy	0.000167			PTGS2,SOD2	2
Size of myocardium	0.000167			NOS2,PTGS2	2
Formation of cleavage furrow	0.000167			ANLN,PLK1	2
Induction of prostaglandin E2	0.000167			IL1B,PTGS2	2
Allergic inflammation	0.000171			ACO2,ALDH2,IL1B,NOS2,VAV3	5
Cancer	0.000177		-1.561	AARS2,ACAT1,ACO2,AKR1B10,ALDH1B1,ALDH1L2,ALDH2,ANLN,BAK1,BNIP3,BUB1B,C12orf57,Ccl9,CD14,CD2BP2,CHKA,CLPX,COQ5,CSF1R,CTH,DAP3,DBT,DDX54,DGCR8,DLD,ERAL1,FAM111A,FAM129A,FDPS,FTSJ3,GMNN,GTF3C4,GTPBP6,HADHA,HADHB,HAUS7,HEXA,IDH3A,IL1B,ITGAL,JAKMIP1,KRR1,LRPPRC,MAN2A2,MARCKSL1,MCRIP1,METTL3,MRPL1,MRPL11,MRPL18,MRPL19,MRPL27,MRPL28,MRPL38,MRPL39,MRPL40,MRPL43,MRPL46,MRPL47,MRPL50,MRPS10,MRPS22,MRPS26,M…	112
Synthesis of epoprostenol	0.000182			IL1B,PTGS2,SOD1	3
Synthesis of purine nucleotide	0.000189		-1	ACAT1,ALDH2,IL1B,NOS2,PDHA1,SOD1,SOD2	7
Organic aciduria	0.000211			DBT,DLD,SOD2,SUCLA2	4
Acne	0.000237			AKR1B10,CD14,IL1B,PTGS2,SOD2	5
Mean arterial pressure	0.000248		1.477	NOS2,PTGS2,SLC7A1,SOD2,VAV3	5
Fragmentation of mitochondria	0.000259			BAK1,BNIP3,DAP3,SCD	4
Destruction of cells	0.000274			IL1B,ITGAL,NOS2	3
Neovascularization of choroid	0.000277			IL1B,NOS2,PTGS2,SOD1	4
Activation of astrocytes	0.000277			IL1B,NOS2,PTGS2,SOD1	4
Metabolic acidosis	0.000277			DLD,PDHA1,PDHB,SOD2	4
Maple syrup urine disease	0.000278			DBT,DLD	2
Metabolism of isocitric acid	0.000278			ACO2,IDH3A	2
Conversion of hydrogen peroxide	0.000278			SOD1,SOD2	2
Morphology of mitochondria	0.000284			DAP3,SCD,SOD1,SOD2,UPP1,YME1L1	6
Apoptosis of mesangial cells	0.00031			IL1B,PTGS2,SOD2	3
Atrophy of hindlimb muscle	0.00031			BUB1B,CTH,SOD1	3
Extracranial solid tumor	0.000312		-1.931	AARS2,ACAT1,ACO2,AKR1B10,ALDH1B1,ALDH1L2,ALDH2,ANLN,BAK1,BNIP3,BUB1B,C12orf57,CD14,CD2BP2,CHKA,CLPX,COQ5,CSF1R,CTH,DAP3,DBT,DDX54,DGCR8,DLD,ERAL1,FAM111A,FAM129A,FDPS,FTSJ3,GMNN,GTF3C4,GTPBP6,HADHA,HADHB,HAUS7,HEXA,IDH3A,IL1B,ITGAL,JAKMIP1,KRR1,LRPPRC,MAN2A2,MARCKSL1,MCRIP1,METTL3,MRPL1,MRPL11,MRPL18,MRPL19,MRPL27,MRPL28,MRPL38,MRPL39,MRPL40,MRPL43,MRPL46,MRPL47,MRPL50,MRPS10,MRPS22,MRPS26,MRPS27…	111
Dysfunction of mitochondria	0.000315			BAK1,BNIP3,IL1B,SOD1	4
Malignant solid tumor	0.000331		-1.787	AARS2,ACAT1,ACO2,AKR1B10,ALDH1B1,ALDH1L2,ALDH2,ANLN,BAK1,BNIP3,BUB1B,C12orf57,CD14,CD2BP2,CHKA,CLPX,COQ5,CSF1R,CTH,DAP3,DBT,DDX54,DGCR8,DLD,ERAL1,FAM111A,FAM129A,FDPS,FTSJ3,GMNN,GTF3C4,GTPBP6,HADHA,HADHB,HAUS7,HEXA,IDH3A,IL1B,ITGAL,JAKMIP1,KRR1,LRPPRC,MAN2A2,MARCKSL1,MCRIP1,METTL3,MRPL1,MRPL11,MRPL18,MRPL19,MRPL27,MRPL28,MRPL38,MRPL39,MRPL40,MRPL43,MRPL46,MRPL47,MRPL50,MRPS10,MRPS22,MRPS26,MRPS27…	111
Mitosis	0.000343		-1.372	ANLN,BUB1B,CSF1R,GMNN,HAUS7,IL1B,ITGAL,NBN,PLK1,PTGS2,SDCBP,VAV3	12
Synthesis of reactive oxygen species	0.000352		-1.054	ACOD1,ALDH2,BAK1,BNIP3,CD14,CTH,IL1B,NOS2,PTGS2,RANBP9,SOD1,SOD2	12
DNA replication	0.000385		-0.824	FAM111A,GMNN,NBN,PLK1,POLE4,PTGS2,REV3L,SIN3A	8
Quantity of reactive oxygen species	0.000389		-0.958	AKR1B10,CSF1R,IL1B,NOS2,PTGS2,SOD1,SOD2	7
Conversion of lipid	0.000398		-0.9	IL1B,NOS2,PTGS2,SCD,SOD1,SOD2	6
Attachment of fibroblast cell lines	0.000416			IL1B,RANBP9	2
Synthesis of prostanoid	0.000416			IL1B,PTGS2	2
Autophagic cell death of tumor cell lines	0.000416			SOD1,SOD2	2
Activation of sensory neurons	0.000416			IL1B,PTGS2	2
Detoxification of reactive oxygen species	0.000416			SOD1,SOD2	2
Autosomal recessive Leigh syndrome	0.000416			LRPPRC,MRPS34	2
Autophagic cell death	0.000437			BNIP3,SOD1,SOD2	3
Cell death of epithelial cells	0.000453		-0.265	ALDH2,BAK1,BNIP3,CSF1R,CTH,DAP3,IL1B,NOS2,PTGS2,SCD,SOD1,SOD2	12
Production of reactive oxygen species	0.000463		-0.787	ACOD1,BAK1,CD14,CTH,IL1B,NOS2,PTGS2,RANBP9,SOD1,SOD2	10
Mitochondrial encephalomyopathy	0.000478			AARS2,DLD,LRPPRC,MRPS34	4
Apoptosis of lung cancer cell lines	0.000478		1.425	ACO2,AKR1B10,BAK1,CSF1R,NOS2,PLK1,PTGS2,SOD1	8
Systemic inflammatory response syndrome	0.000486			CD14,IL1B,ITGAL	3
Dukes stage C colorectal cancer	0.000486			NT5C,PTGS2,TDP1	3
Cell death of fibroblasts	0.000527		0.267	BAK1,BNIP3,IL1B,NBN,PLK1,REV3L,SOD1,SOD2	8
Peroxidation of lipid	0.000563		-0.581	NOS2,SCD,SOD1,SOD2	4
Anemia	0.000579		0.128	ALDH2,BAK1,CSF1R,MTRR,NBN,PLK1,PTGS2,PTPRJ,SLC7A1,SOD1,SOD2	11
Onset of apoptosis	0.00058			IL1B,SOD1	2
Arrest in S phase of cervical cancer cell lines	0.00058			PLK1,REV3L	2
Stromal neoplasm	0.000639			BUB1B,CSF1R,MTRR,NBN,PTGS2	5
Response of microglia	0.000652			CD14,IL1B,NOS2	3
Cell death of pheochromocytoma cell lines	0.000709		-0.138	IL1B,NOS2,PTGS2,SOD1,SOD2	5
Inborn error of amino acid metabolism	0.000759			ACAT1,CTH,DBT,DLD,SUCLA2	5
Replication of Herpesviridae	0.000765		1	BAK1,IL1B,NOS2,PARP12	4
Osteonecrosis of femoral head	0.00077			FDPS,PTGS2	2
Generation of amyloid fibrils	0.00077			ACAT1,IL1B	2
Damage of islet cells	0.00077			IL1B,NOS2	2
Accumulation of hydrogen peroxide	0.00077			SOD1,SOD2	2
Reduction of carbohydrate	0.00077			AKR1B10,MTRR	2
Leakage of blood-brain barrier	0.00077			IL1B,PTGS2	2
Hypercalcemia	0.00078			FDPS,IL1B,PTGS2	3
Interstitial fibrosis of heart	0.00078			BUB1B,IL1B,NOS2	3
Function of macrophages	0.000854			CD14,CSF1R,IL1B,MARCKSL1,NOS2,PTGS2	6
Cognitive impairment	0.000869		-1.4	C12orf57,COQ5,DGCR8,DLD,HEXA,IL1B,ITGAL,NOS2,PDHA1,PDHB,PTGS2,SIN3A,SNAPIN,SOD1	14
Size of cardiac muscle	0.000884			IL1B,MARCKSL1,NOS2,PTGS2	4
Implantation of embryo	0.000884			ACOD1,IL1B,PTGS2,SOD1	4
Cell death of antigen presenting cells	0.00092		-0.928	ACAT1,BAK1,CD14,IL1B,NOS2,SOD2	6
Thyroid adenoma	0.000924			DAP3,NBN,PTGS2	3
Production of hydrogen peroxide	0.000969		-0.849	IL1B,PTGS2,SOD1,SOD2	4
Synthesis of nucleotide	0.000976		-1.342	ACAT1,ALDH2,FDPS,IL1B,NOS2,PDHA1,PTGS2,SOD1,SOD2	9
Morphology of cardiac muscle	0.000986			HADHA,IL1B,MARCKSL1,NOS2,PTGS2,PTPRJ,SOD2,VAV3	8
Tyrosine nitration of protein	0.000987			NOS2,SOD1	2
Conversion of prostaglandin h2	0.000987			IL1B,PTGS2	2
Quantity of thromboxane B2	0.000987			NOS2,PTGS2	2
Excretion of urine	0.000987			NOS2,PTGS2	2
Damage of protein	0.000987			SOD1,SOD2	2
Metabolism of homocysteine	0.000987			CTH,MTRR	2
Activation of peripheral blood monocytes	0.000987			CD14,IL1B	2
Left ventricular dysfunction	0.00099			BNIP3,DGCR8,IL1B,NOS2,SOD2,VAV3	6
Cell viability of breast cancer cell lines	0.00101		-0.956	BUB1B,Ccl9,PDHA1,PLK1,PTGS2,SCD,SOD2	7
Cell rolling of leukocytes	0.00101		0.415	CD14,IL1B,ITGAL,VAV3	4
Removal of superoxide	0.00123			SOD1,SOD2	2
Stress response of neurons	0.00123			IL1B,SOD1	2
Release of polysaccharide	0.00123			CD14,IL1B	2
Reactive astrogliosis	0.00123			IL1B,SOD1	2
Metabolism of amino acids	0.00125			ACAT1,CTH,DBT,DLD,MTRR,NOS2	6
Concentration of cholesterol ester	0.00126			ACAT1,CHKA,SCD	3
Oxidative stress	0.00126		-0.605	PDHA1,PTGS2,SOD1,SOD2	4
Concentration of fatty acid	0.00126		-1.856	AKR1B10,HADHA,IL1B,NAA40,NOS2,PTGS2,SCD,SOD1	8
Development of liver tumor	0.0013			ALDH2,BUB1B,NBN,NOS2,SOD1	5
Cellular infiltration by phagocytes	0.0013		-0.713	CD14,CSF1R,DGCR8,IL1B,ITGAL,NOS2,PTGS2,VAV3	8
Mitochondrial membrane potential	0.00135			BAK1,SOD1,SOD2	3
Expansion of embryonic tissue	0.00135			NBN,PTGS2,REV3L	3
Beta-oxidation of fatty acid	0.00137			HADHA,HADHB,LRPPRC,SCD	4
Familial encephalopathy	0.00139			AARS2,ACAT1,ACO2,ALDH2,C12orf57,CSF1R,DLD,HADHB,LRPPRC,MRPS22,MRPS34,PTGS2,PUM3,RRS1,SCD,SIN3A,SOD1,SOD2,SUCLA2,TDP1	20
Catabolism of amino acids	0.00143			ACAT1,DBT,DLD,NOS2	4
Release of nitric oxide	0.00143			IL1B,NOS2,SLC7A1,SOD1	4
Migration of antigen presenting cells	0.00143		-1.309	Ccl9,CSF1R,IL1B,ITGAL,NOS2,PTGS2	6
Size of infarct	0.00143			BAK1,BNIP3,IL1B,NOS2,PTGS2,SOD1	6
Cell rolling of granulocytes	0.00145			IL1B,ITGAL,VAV3	3
Leigh syndrome	0.00145			DLD,LRPPRC,MRPS34	3
Differentiation of brown adipocytes	0.00145			BNIP3,PTGS2,SCD	3
Quantity of polyunsaturated fatty acids	0.00145		-1.8	IL1B,NOS2,PTGS2,SCD,SOD1	5
Renal lesion	0.00149		0.497	ACAT1,ANLN,BUB1B,CSF1R,DGCR8,FDPS,FTSJ3,GMNN,HADHB,HAUS7,IL1B,METTL3,NBN,NOS2,PDHB,PTGS2,REV3L,SCD,SIN3A,SOD2,VAV3	21
Accumulation of long chain fatty acid	0.0015			HADHA,SCD	2
Lack of ectoderm	0.0015			GMNN,NBN	2
Transmembrane potential of mitochondrial inner membrane	0.0015			BAK1,SOD1	2
Abnormal aggregation of blood platelets	0.0015			NOS2,PTGS2	2
Induction of nitric oxide	0.0015			IL1B,NOS2	2
Mitosis of lymphatic system cells	0.0015			ITGAL,PLK1	2
Leydig cell tumor	0.0015			NBN,PTGS2	2
Infiltration by neutrophils	0.0015		-0.617	CD14,IL1B,ITGAL,NOS2,PTGS2,VAV3	6
Blood pressure	0.00152		1.512	ALDH2,IL1B,NOS2,PTGS2,SLC7A1,SOD1,SOD2,VAV3	8
Cell death of macrophages	0.00154		-1.446	ACAT1,CD14,IL1B,NOS2,SOD2	5
Inborn error of lipid metabolism	0.00155			HADHA,HADHB,HEXA	3
Formation of osteoclasts	0.00158		-1.944	CSF1R,IL1B,PTGS2,SOD1,VAV3	5
Apoptosis of pheochromocytoma cell lines	0.00161		0.064	NOS2,PTGS2,SOD1,SOD2	4
Alzheimer disease	0.00165			ALDH2,CD14,CSF1R,FDPS,IL1B,MTRR,NOS2,PTGS2,RANBP9,SCD,SOD1,SOD2	12
Allergic pulmonary eosinophilia	0.00166			ACO2,ALDH2,VAV3	3
DNA damage checkpoint	0.00166			GMNN,NBN,PLK1	3
Metabolism of glutathione	0.00166			CTH,SOD1,SOD2	3
Abnormality of lower limb	0.00167			BUB1B,CTH,FDPS,IL1B,PTGS2,SOD1	6
Urination disorder	0.00167			DBT,DLD,MTRR,NOS2,PTGS2,SOD2,SUCLA2,VAV3	8
Endotoxin shock response	0.00167		-0.975	CD14,ITGAL,NOS2,PTGS2	4
Abnormality of left ventricle	0.00174			BNIP3,DGCR8,IL1B,NOS2,PTGS2,SOD2,VAV3	7
Metastatic potential	0.00174		-0.849	IL1B,ITGAL,PTGS2,SOD1	4
Synthesis of L-amino acid	0.00177			CTH,MTRR,NOS2	3
Attachment of mononuclear leukocytes	0.00179			IL1B,ITGAL	2
Formation of amyloid-beta plaques	0.00179			SOD1,SOD2	2
Opening of permeability transition pores	0.00179			BAK1,BNIP3	2
Atrophy of gastrocnemius	0.00179			BUB1B,SOD1	2
Metastatic potential of melanoma cell lines	0.00179			PTGS2,SOD1	2
Activation of fatty acid	0.00179			HADHA,IL1B	2
Retrograde axonal transport	0.00179			SNAPIN,SOD1	2
Cell death of oligodendrocyte precursor cells	0.00179			NBN,SOD1	2
DNA damage checkpoint of cells	0.00179			GMNN,PLK1	2
Accumulation of cervical cancer cell lines	0.00179			CCDC124,PLK1	2
Cell death of cervical cancer cell lines	0.00183		1.505	BAK1,BUB1B,CSF1R,DAP3,IL1B,PLK1,SCD,SOD1,SOD2	9
Chromosomal aberration	0.00186			BUB1B,DGCR8,MTRR,NBN,NHP2,TDP1	6
Cell viability of connective tissue cells	0.00186		-0.391	BAK1,CSF1R,IL1B,NBN,SIN3A	5
Apoptosis of hepatocytes	0.00186		1.131	ALDH2,BAK1,PTGS2,SCD,SOD2	5
Fatty acid metabolism	0.00188		-1.704	ACAT1,CD14,CHKA,DLD,IL1B,NOS2,PDHA1,PDHB,PTGS2,SCD,SOD1,SUCLA2	12
Synthesis of cyclic GMP	0.00189			ALDH2,IL1B,NOS2	3
Infarction	0.0019			BAK1,BNIP3,CD14,CSF1R,IL1B,ITGAL,NOS2,PTGS2,SOD1	9
Synthesis of lipid	0.00191		-1.987	ACAT1,BAK1,BNIP3,CD14,CHKA,DLD,FDPS,IL1B,NAA40,NOS2,PDHA1,PDHB,PTGS2,SCD,SOD1	15
Stress response of cells	0.00196			BNIP3,IL1B,NOS2,PTGS2,SOD1	5
Apoptosis of breast cancer cell lines	0.002		1.019	BAK1,BNIP3,NOS2,PDHA1,PLK1,PTGS2,SOD1,SOD2	8
Accumulation of fatty acid	0.00201			HADHA,IL1B,SCD	3
Autophagy of cervical cancer cell lines	0.00201			BNIP3,DAP3,SOD1	3
Apoptosis of carcinoma cell lines	0.00203	Increased	2.003	ACO2,AKR1B10,BAK1,NOS2,PLK1,PTGS2,SCD,SOD1	8
Fibrosis of heart	0.00206		1.177	BUB1B,IL1B,NOS2,PTGS2,SOD2,VAV3	6
Fluidity of cellular membrane	0.00211			FDPS,SCD	2
Glycogenolysis	0.00211			CTH,SCD	2
Differentiation of granulosa cells	0.00211			IL1B,PTGS2	2
Double-stranded DNA break repair of cervical cancer cell lines	0.00211			NBN,REV3L	2
Concentration of 6-keto-prostaglandin F1 alpha	0.00211			IL1B,NOS2	2
Oxidation of ethanol	0.00211			ALDH1B1,ALDH2	2
Synthesis of thromboxane B2	0.00211			IL1B,PTGS2	2
Necroptosis of fibroblasts	0.00211			BAK1,SOD2	2
Accumulation of lipid	0.00215		-1.787	ACAT1,HADHA,HEXA,IL1B,ITGAL,NAA40,NOS2,SCD	8
Gliosis	0.00218		1.154	CSF1R,IL1B,ITGAL,SOD1,SOD2	5
Synthesis of prostaglandin E2	0.00224		-1.341	CD14,IL1B,NOS2,PTGS2,SOD1	5
Concentration of glutathione	0.00225		0.469	ALDH2,CTH,SOD1,SOD2	4
Quantity of endothelial cells	0.00227			IL1B,PTGS2,PTPRJ	3
Binding of professional phagocytic cells	0.00232		-0.992	CD14,IL1B,ITGAL,NOS2,PTGS2,VAV3	6
Advanced malignant tumor	0.00241		-1.55	BAK1,Ccl9,CSF1R,FDPS,IL1B,ITGAL,NBN,NOS2,PLK1,POLE4,PTGS2,PTPRJ,REV3L,SCD,SDCBP,SOD1,SOD2,VAV3	18
Synthesis of 6-keto-prostaglandin F1 alpha	0.00245			IL1B,PTGS2	2
Response of smooth muscle cells	0.00245			CD14,IL1B	2
Cytokinesis of fibroblast cell lines	0.00245			ANLN,VAV3	2
Inflammation of body cavity	0.00246		-1.941	ACO2,ADGRE1,ALDH2,BAK1,CD14,CSF1R,IL1B,ITGAL,NMI,NOS2,PARP12,PTGS2,PTPRJ,SCD,SOD1,SOD2,VAV3	17
Cancer of secretory structure	0.00251			AARS2,ACAT1,ACO2,ALDH1L2,ALDH2,ANLN,BAK1,BNIP3,BUB1B,CD14,CHKA,CLPX,COQ5,CSF1R,CTH,DAP3,DBT,DDX54,DGCR8,DLD,ERAL1,FDPS,FTSJ3,GMNN,GTF3C4,GTPBP6,HADHA,HADHB,HEXA,IL1B,ITGAL,JAKMIP1,KRR1,LRPPRC,MAN2A2,MARCKSL1,MCRIP1,MRPL1,MRPL11,MRPL19,MRPL28,MRPL38,MRPL39,MRPL40,MRPL46,MRPL47,MRPL50,MRPS10,MRPS22,MRPS26,MRPS27,MRPS30,MRPS34,MRPS5,MRPS9,MTRR,NBN,NMI,NOS2,NSA2,NT5C,PARP12,PDHA1,PDHB,PLK1,PPIC,PTGS2…	92
Abdominal carcinoma	0.00253	Decreased	-2.607	AARS2,ACAT1,ACO2,AKR1B10,ALDH1B1,ALDH1L2,ALDH2,ANLN,BAK1,BNIP3,BUB1B,C12orf57,CD14,CD2BP2,CHKA,CLPX,COQ5,CSF1R,CTH,DAP3,DBT,DDX54,DGCR8,DLD,ERAL1,FAM111A,FAM129A,FDPS,FTSJ3,GMNN,GTF3C4,GTPBP6,HADHA,HADHB,HAUS7,IDH3A,IL1B,ITGAL,JAKMIP1,KRR1,LRPPRC,MAN2A2,MARCKSL1,METTL3,MRPL1,MRPL18,MRPL19,MRPL27,MRPL28,MRPL38,MRPL39,MRPL40,MRPL43,MRPL46,MRPL47,MRPL50,MRPS10,MRPS22,MRPS27,MRPS30,MRPS31,MRPS34,MRPS…	98
Concentration of prostaglandin E2	0.00254			IL1B,NOS2,PTGS2	3
Quantity of superoxide	0.00254			NOS2,SOD1,SOD2	3
Apoptosis of muscle cells	0.00255		0.52	BNIP3,CSF1R,DGCR8,IL1B,NOS2,SOD1,SOD2	7
Concentration of phospholipid	0.00261		-0.662	AKR1B10,CD14,CHKA,IL1B,PTGS2,SCD	6
Abnormality of limb	0.00262			BUB1B,CSF1R,CTH,FDPS,HEXA,IL1B,PTGS2,SOD1	8
Adhesion of neutrophils	0.00267		-0.254	IL1B,ITGAL,NOS2,VAV3	4
Metabolism of purine nucleotide	0.00267			ACAT1,CLPX,IDH3A,NT5C	4
Concentration of phosphatidylcholine	0.00269			CHKA,IL1B,SCD	3
Cellular infiltration by myeloid cells	0.00269		-0.711	CD14,CSF1R,DGCR8,IL1B,ITGAL,NOS2,PTGS2,VAV3	8
Apoptosis of brain cells	0.00272		-1.067	IL1B,NOS2,PTGS2,RANBP9,SOD1	5
Adhesion of phagocytes	0.00272		-0.864	IL1B,ITGAL,NOS2,PTGS2,VAV3	5
Synthesis of cholesterol ester	0.00282			ACAT1,SCD	2
Abnormal morphology of trophoectoderm	0.00282			GMNN,NBN	2
Premature infant disease	0.00282			NOS2,PTGS2	2
Anthrax	0.00282			IL1B,NOS2	2
Maintenance of intercellular junctions	0.00282			CSF1R,SOD1	2
Synthesis of sulfur amino acid	0.00282			CTH,MTRR	2
Hereditary gastrointestinal cancer syndrome	0.00284			ALDH2,IL1B,REV3L	3
Permeabilization of mitochondria	0.00284			BAK1,BNIP3,SOD2	3
Plasma cell neoplasm	0.00285			Ccl9,CSF1R,PTGS2,SOD1	4
Glomerulosclerosis	0.00286		1.451	ANLN,BUB1B,NOS2,PTGS2,VAV3	5
Cellular degradation	0.0029		0.189	BAK1,CSF1R,IL1B,NOS2,PTGS2,SOD1,SOD2	7
Hyperlipidemia	0.00293			CD14,NOS2,PTGS2,SCD,SOD1	5
Size of muscle	0.00293			IL1B,MARCKSL1,NOS2,PTGS2,SOD2	5
Dysfunction of cells	0.00293			ALDH2,BUB1B,IL1B,PLK1,PTPRJ	5
Neck neoplasm	0.00297			AARS2,ACAT1,ACO2,ALDH1L2,ALDH2,ANLN,BAK1,BNIP3,BUB1B,CHKA,CLPX,COQ5,CSF1R,CTH,DAP3,DBT,DDX54,DGCR8,DLD,FDPS,FTSJ3,GMNN,GTF3C4,GTPBP6,HADHA,HADHB,HEXA,ITGAL,JAKMIP1,KRR1,LRPPRC,MAN2A2,MARCKSL1,MCRIP1,MRPL1,MRPL11,MRPL18,MRPL19,MRPL28,MRPL38,MRPL40,MRPL46,MRPL47,MRPS10,MRPS22,MRPS26,MRPS34,MRPS5,MRPS9,MTRR,NBN,NMI,NOS2,NSA2,NT5C,PARP12,PDHA1,PDHB,PLK1,PPIC,PTGS2,PTPRJ,RANBP9,RBM19,REV3L,RPL7L1,RPP3…	85
Metabolism of nucleoside triphosphate	0.003			CLPX,IL1B,PDHA1,SOD1,SOD2	5
Proliferation of neuroglia	0.003		-1.179	CSF1R,IL1B,NBN,NOS2,SOD1	5
Thyroid carcinoma	0.00307			AARS2,ACAT1,ACO2,ALDH1L2,ALDH2,ANLN,BAK1,BNIP3,BUB1B,CHKA,CLPX,COQ5,CSF1R,CTH,DAP3,DBT,DDX54,DGCR8,DLD,FDPS,FTSJ3,GMNN,GTF3C4,GTPBP6,HADHA,HADHB,HEXA,ITGAL,JAKMIP1,KRR1,LRPPRC,MAN2A2,MARCKSL1,MCRIP1,MRPL1,MRPL11,MRPL19,MRPL28,MRPL38,MRPL40,MRPL46,MRPL47,MRPS10,MRPS22,MRPS26,MRPS34,MRPS5,MRPS9,MTRR,NBN,NMI,NOS2,NSA2,NT5C,PARP12,PDHA1,PDHB,PLK1,PPIC,PTGS2,PTPRJ,RANBP9,RBM19,REV3L,RPL7L1,RPP30,RRS1,…	84
Abnormal morphology of corpus callosum	0.00315			CSF1R,MARCKSL1,NOS2	3
Cell death of muscle cells	0.0032		0.808	BNIP3,CSF1R,DGCR8,HADHA,IL1B,NOS2,SOD1,SOD2	8
Granular cell tumor	0.00321			ACAT1,CSF1R	2
Mitochondrial cardiomyopathy	0.00321			AARS2,LRPPRC	2
Accumulation of hyaluronic acid	0.00321			HEXA,IL1B	2
Mitogenesis of fibroblasts	0.00321			CSF1R,IL1B	2
Synthesis of dinoprost	0.00321			IL1B,PTGS2	2
Pressure of right ventricle	0.00321			NOS2,PTGS2	2
Cerebral palsy	0.00321			FDPS,PTGS2	2
Quantity of epithelial cell lines	0.00321			BAK1,PTGS2	2
Induction of CD4+ T-lymphocytes	0.00321			IL1B,NOS2	2
Quantity of nitrite	0.00321			IL1B,NOS2	2
Development of hepatocellular carcinoma	0.00325			ALDH2,BUB1B,NOS2,SOD1	4
Binding of myeloid cells	0.00327		-1.018	CD14,IL1B,ITGAL,NOS2,PTGS2,VAV3	6
Cellular infiltration	0.00328		-0.722	ACO2,ALDH2,CD14,CSF1R,DGCR8,IL1B,ITGAL,NOS2,PTGS2,VAV3	10
Advanced metastasis	0.00332			CSF1R,FDPS,PTGS2	3
Autosomal recessive myopathy	0.00333			AARS2,HADHA,HADHB,LRPPRC,MRPS34,SUCLA2	6
Metastatic carcinoma	0.00333			CSF1R,FDPS,IL1B,PLK1,PTGS2,SCD	6
Generation of reactive oxygen species	0.00333		-0.845	ALDH2,BNIP3,IL1B,NOS2,SOD1,SOD2	6
Interstitial fibrosis	0.00335		1.172	BUB1B,IL1B,NOS2,PTGS2	4
Organization of mitochondria	0.00335			BNIP3,PTCD2,SOD2,YME1L1	4
Cell death of pancreatic cancer cell lines	0.00344		-1.156	BNIP3,CTH,IL1B,NMI,VAV3	5
Production of virus	0.00346			CD14,FAM111A,SDCBP,SNAPIN	4
Transmembrane potential	0.00348		-0.045	BAK1,BNIP3,DLD,IL1B,SIN3A,SOD1,SOD2	7
Contact hypersensitivity	0.00349			IL1B,NOS2,PTGS2	3
Accumulation of tumor cell lines	0.00349			CCDC124,GMNN,PLK1	3
Blast-phase myeloproliferative neoplasm	0.00349			CSF1R,PLK1,POLE4	3
Metabolism of mammalia	0.00349			IL1B,SCD,SOD1	3
Inflammation of lung	0.00356	Decreased	-2.313	ACO2,ALDH2,CD14,IL1B,NOS2,PTGS2,PTPRJ,VAV3	8
Accumulation of triacylglycerol	0.00356		-0.811	HADHA,IL1B,NOS2,SCD	4
Concentration of phosphatidic acid	0.0036		-0.277	CD14,CHKA,IL1B,PTGS2,SCD	5
Renal tumor	0.00361			ACAT1,ANLN,BUB1B,CSF1R,DGCR8,FDPS,FTSJ3,GMNN,HADHB,HAUS7,IL1B,METTL3,NBN,NOS2,PDHB,REV3L,SCD,SIN3A,SOD2	19
Relaxation of aortic ring tissue	0.00363			CTH,NOS2	2
Beta-oxidation of palmitic acid	0.00363			LRPPRC,SCD	2
Quantity of Influenza A virus	0.00363			NOS2,PTGS2	2
Formation of superoxide	0.00363			NOS2,SOD2	2
Cell death of oligodendrocytes	0.00367			NBN,PTGS2,SOD1	3
Tumor burden	0.00367			DGCR8,NOS2,PTGS2	3
Morphology of osteoclasts	0.00367			CSF1R,IL1B,NOS2	3
Migration of macrophages	0.00379		-1.114	CSF1R,ITGAL,NOS2,PTGS2	4
Apoptosis of macrophages	0.00379		-1.964	CD14,IL1B,NOS2,SOD2	4
Colony formation of lung cancer cell lines	0.00385			DGCR8,SOD1,SOD2	3
Transmembrane potential of mitochondria	0.0039		-0.045	BAK1,BNIP3,IL1B,SIN3A,SOD1,SOD2	6
Oxidation of lipid	0.00397		-1.144	HADHA,HADHB,IL1B,LRPPRC,PTGS2,SCD	6
Immune response of phagocytes	0.00397		1.279	CD14,CSF1R,IL1B,ITGAL,NOS2,PTPRJ	6
Synthesis of nitric oxide	0.00398		-1.785	CD14,IL1B,NOS2,PTGS2,SLC7A1,SOD1,SOD2	7
Efflux of carbohydrate	0.00407			CD14,PTGS2	2
Inflammation of lesion	0.00407			CD14,IL1B	2
Re-replication of DNA	0.00407			GMNN,NBN	2
Hypergammaglobulinemia	0.00407			BAK1,IL1B	2
Proliferation of lymph node cells	0.00407			IL1B,NOS2	2
Formation of nuclear foci	0.00414			GMNN,IL1B,NBN,REV3L	4
Adhesion of myeloid cells	0.00419		-0.894	IL1B,ITGAL,NOS2,PTGS2,VAV3	5
Quantity of nitric oxide	0.00423			IL1B,NOS2,SLC7A1	3
Breakage of chromosomes	0.00423			NBN,REV3L,SOD1	3
Binding of AP1 consensus site	0.00423			IL1B,NOS2,SOD2	3
Replication of viral replicon	0.00423			FAM111A,PPIC,PTGS2	3
Cell death of phagocytes	0.00425		-0.594	ACAT1,BAK1,CD14,IL1B,NOS2,SOD2	6
Incidence of lymphoma	0.00437			BUB1B,NBN,NOS2,PLK1,SOD2	5
Concentration of dopamine	0.00438		0.038	IL1B,PTGS2,SOD1,VAV3	4
Gliosis of central nervous system	0.00443			ITGAL,SOD1,SOD2	3
Accumulation of polysaccharide	0.00443			HEXA,IL1B,SOD1	3
Brain damage	0.00447			FDPS,IL1B,NOS2,PTGS2,SOD1,SOD2	6
Activation of microglia	0.00451		-1.176	IL1B,NOS2,PTGS2,SOD1	4
Ovarian dysgenesis	0.00453			ERAL1,MRPS22	2
Sporadic amyotrophic lateral sclerosis	0.00453			SOD1,SOD2	2
Morphology of tunica media	0.00453			NOS2,VAV3	2
Acute phase reaction	0.00453			CD14,IL1B	2
Depletion of polysaccharide	0.00453			IL1B,SCD	2
Fragmentation of DNA	0.00456		-0.707	BAK1,IL1B,PTGS2,SOD1,SOD2	5
Abdominal neoplasm	0.00459	Decreased	-2.581	AARS2,ACAT1,ACO2,AKR1B10,ALDH1B1,ALDH1L2,ALDH2,ANLN,BAK1,BNIP3,BUB1B,C12orf57,CD14,CD2BP2,CHKA,CLPX,COQ5,CSF1R,CTH,DAP3,DBT,DDX54,DGCR8,DLD,ERAL1,FAM111A,FAM129A,FDPS,FTSJ3,GMNN,GTF3C4,GTPBP6,HADHA,HADHB,HAUS7,IDH3A,IL1B,ITGAL,JAKMIP1,KRR1,LRPPRC,MAN2A2,MARCKSL1,METTL3,MRPL1,MRPL18,MRPL19,MRPL27,MRPL28,MRPL38,MRPL39,MRPL40,MRPL43,MRPL46,MRPL47,MRPL50,MRPS10,MRPS22,MRPS27,MRPS30,MRPS31,MRPS34,MRPS…	101
Cell death of myeloid cells	0.00462		-0.559	ACAT1,BAK1,CD14,IL1B,NOS2,SOD2	6
Autosomal recessive nonsyndromic mental retardation	0.00463			C12orf57,COQ5,HEXA	3
Fever	0.00463			CD14,IL1B,PTGS2	3
Migration of phagocytes	0.00465		-1.606	Ccl9,CSF1R,IL1B,ITGAL,NOS2,PTGS2,VAV3	7
Cell cycle progression	0.00472		-0.831	ANLN,BAK1,BUB1B,CD14,CSF1R,CTH,GMNN,HAUS7,IL1B,ITGAL,NBN,NOS2,PLK1,PTGS2,SDCBP,TBRG4,VAV3	17
Cell viability of phagocytes	0.00477		-1.969	BAK1,CSF1R,IL1B,SOD2	4
Biosynthesis of polyunsaturated fatty acids	0.00478		-1.432	CD14,IL1B,NOS2,PTGS2,SCD,SOD1	6
Advanced stage carcinoma	0.00478			CSF1R,FDPS,IL1B,PLK1,PTGS2,SCD,VAV3	7
Cell death of kidney cells	0.0048		-0.317	BAK1,BNIP3,DAP3,IL1B,NOS2,PTGS2,SOD1,SOD2	8
Renal cell carcinoma	0.00483			ACAT1,ANLN,BUB1B,CSF1R,FDPS,FTSJ3,GMNN,HADHB,HAUS7,IL1B,METTL3,NBN,PDHB,REV3L,SCD,SIN3A,SOD2	17
Function of rodents	0.00484			BAK1,SCD,SOD1	3
Synthesis of ATP	0.0049			IL1B,PDHA1,SOD1,SOD2	4
Quantity of protein in blood	0.00491		-0.046	CD14,HADHA,IL1B,ITGAL,NOS2,PTGS2,SCD,SOD1,SOD2,VAV3	10
Immune response of macrophages	0.00495		1.279	CD14,CSF1R,IL1B,NOS2,PTPRJ	5
Vacuolation of cytoplasm	0.00501			BAK1,BNIP3	2
Activation of mitochondria	0.00501			BAK1,RANBP9	2
Metaphase/anaphase transition	0.00501			BUB1B,PLK1	2
Permeability of mitochondrial membrane	0.00501			BAK1,BNIP3	2
Mitosis of blood cells	0.00501			ITGAL,PLK1	2
Quantity of lipid peroxide	0.00501			AKR1B10,SOD1	2
Thyroid follicular adenoma	0.00501			DAP3,PTGS2	2
Response of fibroblasts	0.00501			CD14,IL1B	2
Accumulation of polyunsaturated fatty acids	0.00501			HADHA,IL1B	2
Precancerous condition	0.00504			FDPS,IL1B,PTGS2,SOD2	4
Autosomal recessive progressive encephalopathy	0.00505			AARS2,CSF1R,SOD1	3
Loss of neurons in central nervous system	0.00505			NOS2,SOD1,SOD2	3
Secondary tumor	0.00512		-1.55	Ccl9,CSF1R,FDPS,IL1B,ITGAL,NBN,NOS2,PLK1,PTGS2,PTPRJ,REV3L,SCD,SDCBP,SOD1,SOD2,VAV3	16
Apoptosis of cerebral cortex cells	0.00532			IL1B,PTGS2,RANBP9,SOD1	4
Intrabony periodontal defect	0.00532			FDPS	1
Disruption of neuromuscular junctions	0.00532			SOD1	1
Apoptosis of tenocyte	0.00532			IL1B	1
Growth of bladder carcinoma	0.00532			PLK1	1
Invasion by macrophage cancer cell lines	0.00532			ITGAL	1
Beta-hexosaminidase A pseudodeficiency	0.00532			HEXA	1
Acute spinal cord injury	0.00532			FDPS	1
Damage of intestinal tissue	0.00532			SOD1	1
Generation of pro-T3 thymocytes	0.00532			ITGAL	1
Desaturation of stearoyl-coenzyme A	0.00532			SCD	1
Abnormal quantity of beta-estradiol	0.00532			NOS2	1
Activation of prostaglandin E2	0.00532			IL1B	1
Formation of lateral mammary primordia	0.00532			IL1B	1
Accumulation of 1-palmitoyl-2-(epoxyisoprostane)-sn-glycero-3-phosphorylcholine	0.00532			IL1B	1
Atrophy of trapezius muscle	0.00532			CTH	1
Generation of DN1 cells	0.00532			ITGAL	1
Generation of eicosapentenoic acid	0.00532			PTGS2	1
Hypoplasia of sebaceous glands	0.00532			SCD	1
Chronic monocytic leukemia	0.00532			CSF1R	1
Excretion of deoxyuridine	0.00532			NT5C	1
Activation of type 3 innate lymphoid cells	0.00532			IL1B	1
Behcet uveitis	0.00532			IL1B	1
Desaturation of palmitoyl-coenzyme A	0.00532			SCD	1
Generation of lymphoid-primed multipotent progenitor cells	0.00532			ITGAL	1
Atrophy of anterior horn of the spinal cord	0.00532			SOD1	1
Chronic GM2 gangliosidosis	0.00532			HEXA	1
Injury of embryonic cell lines	0.00532			SOD2	1
Arrest in mitosis of megakaryocytes	0.00532			PLK1	1
Binding of natural killer T lymphocytes	0.00532			ITGAL	1
Immunostimulatory potential of bone marrow-derived dendritic cells	0.00532			NOS2	1
Deficiency of pyruvate dehydrogenase e1-beta	0.00532			PDHB	1
Damage of RPE cells	0.00532			SOD1	1
Juvenile onset Tay-Sachs disease	0.00532			HEXA	1
Chromosome 15q24 deletion syndrome	0.00532			SIN3A	1
Length of callosal axon	0.00532			SIN3A	1
Fibrosis of mammary duct	0.00532			PTGS2	1
Autosomal recessive Nijmegen breakage syndrome	0.00532			NBN	1
Binucleation of fibroblast cell lines	0.00532			VAV3	1
Arrest in G0/G1 phase transition of peripheral blood lymphocytes	0.00532			CHKA	1
Assembly of septin ring	0.00532			ANLN	1
Desaturation of palmitoleic acid	0.00532			SCD	1
Angiogenesis of stromal tissue	0.00532			PTGS2	1
Branching morphogenesis of vascular endothelial cells	0.00532			PTPRJ	1
Combined oxidative phosphorylation deficiency 8	0.00532			AARS2	1
Accumulation of C14:1 fatty acid	0.00532			HADHA	1
Hypertrophy of luteal cells	0.00532			IL1B	1
Clathrin mediated endocytosis by synovial cells	0.00532			IL1B	1
Abnormal morphology of respiratory bronchiole	0.00532			NOS2	1
Cystathioninuria	0.00532			CTH	1
LCHAD deficiency with maternal acute fatty liver of pregnancy	0.00532			HADHA	1
Activation of astrocytoma cells	0.00532			IL1B	1
Caveolin-mediated endocytosis by synovial cells	0.00532			IL1B	1
Excretion of uridine	0.00532			NT5C	1
Adenosis of mammary duct	0.00532			PTGS2	1
Incidence of fibrous tissue	0.00532			PTGS2	1
Beat of ventricular myocytes	0.00532			IL1B	1
Cell viability of microglia	0.00532			SOD2	1
Degeneration of vacuolar mitochondria	0.00532			SOD1	1
Formation of adhesions	0.00532			PTGS2	1
Accumulation of palmitoleic acid	0.00532			SCD	1
Degeneration of subcerebral projection neurons	0.00532			SOD1	1
Activation of 5, 6-dichloro-7,7,7-trifluoro-4-thia-5-heptenoyl-coenzyme A	0.00532			HADHA	1
Invasion by stromal cell lines	0.00532			PTGS2	1
Excretion of cytidine	0.00532			NT5C	1
Abnormal morphology of meibomian gland	0.00532			SOD1	1
Excitatory postsynaptic potential of pyramidal neurons	0.00532			IL1B	1
Degradation of acetaldehyde	0.00532			ALDH2	1
Completely resected non-small cell lung cancer	0.00532			IL1B	1
Function of gastrocnemius	0.00532			SOD1	1
Dedifferentiation of articular chondrocytes	0.00532			IL1B	1
Contractility of carotid artery	0.00532			SOD1	1
Accumulation of sulfoglucuronosyl paragloboside	0.00532			IL1B	1
Accumulation of sebacic acid	0.00532			HADHA	1
Autosomal recessive spinocerebellar ataxia with axonal neuropathy type 1	0.00532			TDP1	1
Excretion of deoxycytidine	0.00532			NT5C	1
Cytotoxicity of motor neurons	0.00532			SOD1	1
Excretion of thymidine	0.00532			NT5C	1
Bleeding of liver parenchyma	0.00532			PTGS2	1
Cardioprotection of heart cells	0.00532			SOD2	1
Binding of peroxisome proliferator response element-like binding site	0.00532			IL1B	1
Kenny-Caffey syndrome type 2	0.00532			FAM111A	1
Attachment of ovarian cancer cell lines	0.00532			SOD2	1
Maintenance of neuromuscular junctions	0.00532			SOD1	1
Focal segmental glomerulosclerosis type 8	0.00532			ANLN	1
Accumulation of myristic acid	0.00532			HADHA	1
Abnormality of mitochondria	0.00532			SOD1	1
Acute alcohol sensitivity	0.00532			ALDH2	1
Activation of articular chondrocytes	0.00532			IL1B	1
Hyperplasia of transitional cells	0.00532			PTGS2	1
French-Canadian type Leigh syndrome	0.00532			LRPPRC	1
Expression of prostaglandin E2	0.00532			PTGS2	1
Attachment of nervous tissue cell lines	0.00532			RANBP9	1
Combined oxidative phosphorylation deficiency 32	0.00532			MRPS34	1
Delay in initiation of adhesion of fibroblast cell lines	0.00532			PTPRJ	1
Activation of ventral root	0.00532			SOD1	1
Autosomal recessive amyotrophic lateral sclerosis type 1	0.00532			SOD1	1
Decidualization of fibroblasts	0.00532			IL1B	1
Chronic nonbacterial prostatitis	0.00532			VAV3	1
Hypercystathioninemia	0.00532			CTH	1
Maple syrup urine disease type 2	0.00532			DBT	1
Induction of vascular smooth muscle cells	0.00532			IL1B	1
Assembly of midzone	0.00532			PLK1	1
Commitment of trophoblast cells	0.00532			GMNN	1
Generation of double-positive thymocyte	0.00532			ITGAL	1
Accumulation of C10:1 dicarboxylic acid	0.00532			HADHA	1
Autosomal recessive dyskeratosis congenita type 2	0.00532			NHP2	1
Accumulation of suberic acid	0.00532			HADHA	1
Combined oxidative phosphorylation deficiency 4	0.00532			TUFM	1
46 XX gonadal dysgenesis	0.00532			MRPS22	1
Loss of myonuclei	0.00532			SOD1	1
Clonogenicity of acute myeloblastic leukemia cells	0.00532			PLK1	1
Activation of noradrenergic neurons	0.00532			IL1B	1
Entry into S phase of astrocytes	0.00532			SOD2	1
Fasting	0.00532			PTGS2	1
Combined oxidative phosphorylation deficiency 5	0.00532			MRPS22	1
Generation of pro T4 thymocytes	0.00532			ITGAL	1
Familial progressive subcortical gliosis	0.00532			CSF1R	1
CblE complementation type homocystinuria-megaloblastic anemia due to defect in cobalamin metabolism	0.00532			MTRR	1
Accumulation of nitrate	0.00532			IL1B	1
Cardiomyogenesis of embryonic stem cells	0.00532			NOS2	1
Conversion of nitric oxide	0.00532			NOS2	1
Injury of epithelial cell lines	0.00532			SOD2	1
Experimental amyotrophic lateral sclerosis-like disease	0.00532			SOD1	1
Density of hair follicle	0.00532			PTGS2	1
DNA damage checkpoint of colorectal cancer cell lines	0.00532			GMNN	1
Differentiation of inflammatory dendritic cells	0.00532			CSF1R	1
Combined oxidative phosphorylation deficiency 30	0.00532			TRMT10C	1
Alpha-methylacetoacetic aciduria	0.00532			ACAT1	1
Accumulation of 1-palmitoyl-2-(epoxycyclopentenone)-sn-glycero-3-phosphorylcholine	0.00532			IL1B	1
Binding of Bcl6 binding site	0.00532			IL1B	1
Delay in cell death of cortical neurons	0.00532			BAK1	1
Homeostasis of uridine	0.00532			UPP1	1
Aspirin-intolerant asthma/rhinitis	0.00532			PTGS2	1
Binding of DNA double strand break site	0.00532			NBN	1
Induction of multinucleated cells	0.00532			PTGS2	1
Desaturation of palmitic acid	0.00532			SCD	1
Clearance of Staphylococcus aureus V8	0.00532			IL1B	1
Binding of Leydig cells	0.00532			IL1B	1
Adhesion of naive B cells	0.00532			ITGAL	1
Infantile cerebellar-retinal degeneration	0.00532			ACO2	1
Invasion by uterine cell lines	0.00532			PTGS2	1
Gracile bone dysplasia	0.00532			FAM111A	1
