# Supplementary material for: Hypusination Orchestrates the Antimicrobial Response of Macrophages
Source: Cell Rep. Author manuscript; Available in PMC 2021 Jan 18. (PMC7812972; doi:10.1016/j.celrep.2020.108510)
Supplement: 8 [file NIHMS1657017-supplement-8.xlsx]

## Sheet: Metabolomic Pathways
Dhps∆mye versus Dhpsfl/fl							Dhpsfl/fl + H. pylori versus Dhpsfl/fl							Dhps∆mye + H. pylori versus Dhps∆mye							Dhps∆mye + H. pylori versus Dhpsfl/fl + H. pylori
POSITIVE ION METABOLITES							POSITIVE ION METABOLITES							POSITIVE ION METABOLITES							POSITIVE ION METABOLITES
Pathway	All proteins	Overlapping putative metabolites	Overlapping putative metabolites	All metabolites	P-values		Pathway	All proteins	Overlapping putative metabolites	Overlapping putative metabolites	All metabolites	P-values		Pathway	All proteins	Overlapping putative metabolites	Overlapping putative metabolites	All metabolites	P-values		Pathway	All proteins	Overlapping putative metabolites	Overlapping putative metabolites	All metabolites	P-values
purine ribonucleosides degradation to ribose-1-phosphate	3	7	0.778	9	0.0029		purine ribonucleosides degradation to ribose-1-phosphate	3	7	0.778	9	0.00047		sphingosine and sphingosine-1-phosphate metabolism	11	3	1	3	0.0062		GDP-glucose biosynthesis II	7	2	1	2	0.0053
purine deoxyribonucleosides degradation	2	4	0.8	5	0.0032		purine deoxyribonucleosides degradation	2	4	0.8	5	0.0007		isoleucine degradation	9	2	0.667	3	0.02		D-mannose degradation	1	2	1	2	0.0053
nicotine degradation III	8	4	0.444	9	0.0048		uracil degradation	3	3	1	3	0.00095		thymine degradation	3	2	0.5	4	0.029		isoleucine degradation	9	2	0.667	3	0.0089
nicotine degradation IV	15	5	0.357	14	0.0048		creatine biosynthesis	2	3	1	3	0.00095		leucine degradation	8	2	0.5	4	0.029		leucine degradation	8	2	0.5	4	0.014
adenine and adenosine salvage III	3	3	0.6	5	0.0053		methionine degradation	3	3	0.75	4	0.0016		spermine and spermidine degradation I	6	2	0.4	5	0.04		GDP-mannose biosynthesis	6	4	1	4	0.014
guanosine nucleotides degradation	7	3	0.5	6	0.0066		pyrimidine ribonucleosides degradation	3	3	0.75	4	0.0016		urea cycle	5	2	0.4	5	0.04		glycogen biosynthesis	8	2	0.5	4	0.014
tRNA charging	39	4	0.571	7	0.0083		urea cycle	5	3	0.6	5	0.0029		purine deoxyribonucleosides salvage	11	2	0.4	5	0.04		D-galactose degradation V (Leloir pathway)	6	2	0.333	6	0.031
adenosine nucleotides degradation	9	3	0.429	7	0.0083		adenine and adenosine salvage III	3	3	0.6	5	0.0029		serotonin degradation	9	2	0.286	7	0.068		UDP-N-acetyl-D-galactosamine biosynthesis II	14	2	0.286	7	0.042
histidine degradation	5	2	0.667	3	0.013		guanosine nucleotides degradation	7	3	0.5	6	0.0051		noradrenaline and adrenaline degradation	11	2	0.286	7	0.068		D-glucuronate degradation	2	0	0	1	1
leucine degradation	8	2	0.5	4	0.019		dopamine degradation	6	3	0.5	6	0.0051		purine ribonucleosides degradation to ribose-1-phosphate	3	2	0.222	9	0.1		heme degradation	4	0	0	0	1
adenine and adenosine salvage I	2	2	0.5	4	0.019		UDP-N-acetyl-D-galactosamine biosynthesis I	1	2	1	2	0.0051		D-glucuronate degradation	2	0	0	1	1		thymine degradation	3	0	0	4	1
guanine and guanosine salvage	2	2	0.5	4	0.019		spermidine biosynthesis	2	2	1	2	0.0051		heme degradation	4	0	0	0	1		methionine degradation	3	1	0.333	3	1
\'\"urate biosynthesis/inosine 5\'\'-phosphate degradation\"\'	9	2	0.5	4	0.019		5-aminoimidazole ribonucleotide biosynthesis	3	2	1	2	0.0051		methionine degradation	3	1	0.5	2	1		fatty acid α-oxidation	25	0	0	2	1
estradiol biosynthesis I	5	2	0.5	4	0.019		adenosine nucleotides degradation	9	3	0.429	7	0.0087		fatty acid α-oxidation	25	0	0	2	1		trans, trans-farnesyl diphosphate biosynthesis	4	0	0	0	1
L-carnitine biosynthesis	3	2	0.5	4	0.019		pyrimidine ribonucleosides salvage I	4	2	0.667	3	0.012		trans, trans-farnesyl diphosphate biosynthesis	4	0	0	0	1		fatty acid β-oxidation (unsaturated, odd number)	3	0	0	0	1
spermine and spermidine degradation I	6	2	0.333	6	0.036		spermine biosynthesis	2	2	0.667	3	0.012		fatty acid β-oxidation (unsaturated, odd number)	3	0	0	0	1		fatty acid β-oxidation (peroxisome)	23	0	0	2	1
noradrenaline and adrenaline degradation	11	2	0.286	7	0.046		protein O-[N-acetyl]-glucosylation	2	2	0.667	3	0.012		fatty acid β-oxidation (peroxisome)	23	0	0	2	1		fatty acid β-oxidation	24	0	0	2	1
D-glucuronate degradation	2	0	0	1	1		heparan sulfate biosynthesis (late stages)	22	2	0.667	3	0.012		fatty acid β-oxidation	24	0	0	2	1		oxidized GTP and dGTP detoxification	1	0	0	1	1
heme degradation	4	0	0	0	1		serotonin degradation	9	3	0.375	8	0.014		oxidized GTP and dGTP detoxification	1	0	0	2	1		fatty acid α-oxidation III	25	0	0	2	1
thymine degradation	3	0	0	4	1		nicotine degradation III	8	3	0.333	9	0.023		fatty acid α-oxidation III	25	0	0	2	1		serotonin degradation	9	0	0	8	1
methionine degradation	3	1	0.5	2	1		nicotine degradation IV	15	4	0.286	14	0.023		glutathione-mediated detoxification	28	0	0	3	1		glutathione-mediated detoxification	28	0	0	3	1
fatty acid α-oxidation	25	0	0	2	1		thymine degradation	3	2	0.5	4	0.025		pyrimidine deoxyribonucleosides degradation	4	0	0	4	1		noradrenaline and adrenaline degradation	11	0	0	7	1
trans, trans-farnesyl diphosphate biosynthesis	4	0	0	0	1		arsenate detoxification I (glutaredoxin)	3	2	0.5	4	0.025		thyronamine and iodothyronamine metabolism	5	0	0	0	1		pyrimidine deoxyribonucleosides degradation	4	0	0	4	1
fatty acid β-oxidation (unsaturated, odd number)	3	0	0	0	1		methionine salvage	3	2	0.5	4	0.025		4-hydroxy-2-nonenal detoxification	8	0	0	4	1		thyronamine and iodothyronamine metabolism	5	0	0	0	1
fatty acid β-oxidation (peroxisome)	23	0	0	2	1		citrulline-nitric oxide cycle	5	2	0.5	4	0.025		CMP phosphorylation	9	0	0	1	1		4-hydroxy-2-nonenal detoxification	8	1	0.333	3	1
fatty acid β-oxidation	24	0	0	2	1		UTP and CTP dephosphorylation I	12	2	0.5	4	0.025		NAD phosphorylation and dephosphorylation	2	0	0	0	1		CMP phosphorylation	9	0	0	1	1
oxidized GTP and dGTP detoxification	1	0	0	2	1		adenine and adenosine salvage I	2	2	0.5	4	0.025		pyrimidine ribonucleosides salvage I	4	0	0	4	1		NAD phosphorylation and dephosphorylation	2	0	0	0	1
fatty acid α-oxidation III	25	0	0	2	1		guanine and guanosine salvage	2	2	0.5	4	0.025		GDP-glucose biosynthesis II	7	0	0	2	1		pyrimidine ribonucleosides salvage I	4	1	0.25	4	1
serotonin degradation	9	0	0	7	1		\'\"urate biosynthesis/inosine 5\'\'-phosphate degradation\"\'	9	2	0.5	4	0.025		α-tocopherol degradation	1	1	0.333	3	1		α-tocopherol degradation	1	0	0	1	1
glutathione-mediated detoxification	28	0	0	3	1		purine deoxyribonucleosides salvage	11	2	0.4	5	0.044		bupropion degradation	5	0	0	4	1		bupropion degradation	5	0	0	4	1
pyrimidine deoxyribonucleosides degradation	4	0	0	4	1		spermine and spermidine degradation I	6	2	0.333	6	0.07		pyrimidine deoxyribonucleosides salvage	5	0	0	4	1		pyrimidine deoxyribonucleosides salvage	5	0	0	4	1
thyronamine and iodothyronamine metabolism	5	0	0	0	1		mucin core 1 and core 2 O-glycosylation	29	2	0.333	6	0.07		arsenate detoxification I (glutaredoxin)	3	0	0	4	1		arsenate detoxification I (glutaredoxin)	3	0	0	4	1
4-hydroxy-2-nonenal detoxification	8	0	0	4	1		noradrenaline and adrenaline degradation	11	2	0.286	7	0.1		NAD salvage	4	1	0.5	2	1		NAD salvage	4	0	0	2	1
CMP phosphorylation	9	0	0	1	1		UDP-N-acetyl-D-galactosamine biosynthesis II	14	2	0.286	7	0.1		NAD biosynthesis from 2-amino-3-carboxymuconate semialdehyde	5	0	0	1	1		NAD biosynthesis from 2-amino-3-carboxymuconate semialdehyde	5	0	0	1	1
NAD phosphorylation and dephosphorylation	2	0	0	0	1		CMP-N-acetylneuraminate biosynthesis I (eukaryotes)	4	2	0.286	7	0.1		pyrimidine ribonucleosides degradation	3	0	0	4	1		pyrimidine ribonucleosides degradation	3	1	0.25	4	1
pyrimidine ribonucleosides salvage I	4	1	0.333	3	1		tRNA charging	39	2	0.222	9	0.19		myo-inositol de novo biosynthesis	3	0	0	2	1		myo-inositol de novo biosynthesis	3	1	0.5	2	1
GDP-glucose biosynthesis II	7	0	0	2	1		D-glucuronate degradation	2	1	1	1	1		lactate fermentation (reoxidation of cytosolic NADH)	3	0	0	1	1		lactate fermentation (reoxidation of cytosolic NADH)	3	0	0	1	1
α-tocopherol degradation	1	0	0	3	1		heme degradation	4	0	0	0	1		UDP-N-acetyl-D-galactosamine biosynthesis I	1	0	0	2	1		UDP-N-acetyl-D-galactosamine biosynthesis I	1	0	0	2	1
bupropion degradation	5	0	0	4	1		fatty acid α-oxidation	25	0	0	2	1		UDP-N-acetyl-D-galactosamine biosynthesis II	14	0	0	7	1		mevalonate pathway	10	1	0.333	3	1
pyrimidine deoxyribonucleosides salvage	5	0	0	4	1		trans, trans-farnesyl diphosphate biosynthesis	4	0	0	0	1		mevalonate pathway	10	0	0	3	1		gluconeogenesis	24	1	0.167	6	1
arsenate detoxification I (glutaredoxin)	3	0	0	4	1		fatty acid β-oxidation (unsaturated, odd number)	3	0	0	0	1		gluconeogenesis	24	0	0	7	1		4-hydroxyproline degradation	4	0	0	2	1
NEGATIVE ION METABOLITES							NEGATIVE ION METABOLITES							NEGATIVE ION METABOLITES							NEGATIVE ION METABOLITES
Pathway	All proteins	Overlapping putative metabolites	Overlapping putative metabolites	All metabolites	P-values		Pathway	All proteins	Overlapping putative metabolites	Overlapping putative metabolites	All metabolites	P-values		Pathway	All proteins	Overlapping putative metabolites	Overlapping putative metabolites	All metabolites	P-values		Pathway	All proteins	Overlapping putative metabolites	Overlapping putative metabolites	All metabolites	P-values
trehalose degradation	6	4	1	4	0.00023		TCA cycle	12	7	0.875	8	0.0011		trehalose degradation	6	4	1	4	0.0015		D-glucuronate degradation	2	4	0.8	5	0.0064
sucrose degradation	8	5	0.625	8	0.00034		gluconeogenesis	24	8	0.8	10	0.0011		D-glucuronate degradation	2	4	0.8	5	0.0022		CMP-N-acetylneuraminate biosynthesis I (eukaryotes)	4	4	0.571	7	0.014
acetone degradation I (to methylglyoxal)	9	3	1	3	0.00044		ascorbate recycling (cytosolic)	2	5	1	5	0.0014		sucrose degradation	8	5	0.625	8	0.0025		pyrimidine ribonucleosides salvage I	4	3	0.75	4	0.015
malate-aspartate shuttle	4	3	1	3	0.00044		guanine and guanosine salvage	2	5	1	5	0.0014		TCA cycle	12	5	0.625	8	0.0025		methylglyoxal degradation VI	9	3	0.75	4	0.015
D-galactose degradation V (Leloir pathway)	6	4	0.667	6	0.00049		purine ribonucleosides degradation to ribose-1-phosphate	3	7	0.778	9	0.0015		D-galactose degradation V (Leloir pathway)	6	4	0.667	6	0.0036		UTP and CTP dephosphorylation I	12	3	0.75	4	0.015
4-hydroxyproline degradation	4	3	0.75	4	0.00088		glycolysis	24	6	0.75	8	0.0025		UDP-N-acetyl-D-galactosamine biosynthesis II	14	4	0.571	7	0.0061		TCA cycle	12	5	0.625	8	0.022
methylglyoxal degradation VI	9	3	0.75	4	0.00088		L-cysteine degradation I	2	4	1	4	0.0025		methylglyoxal degradation VI	9	3	0.75	4	0.0062		methylglyoxal degradation III	3	2	1	2	0.036
tyrosine degradation	5	4	0.5	8	0.0013		methylglyoxal degradation I	3	4	1	4	0.0025		glycolysis	24	4	0.5	8	0.01		cardiolipin biosynthesis	3	2	1	2	0.036
valine degradation	10	3	0.6	5	0.0018		Rapoport-Luebering glycolytic shunt	2	4	1	4	0.0025		myo-inositol de novo biosynthesis	3	2	1	2	0.017		5-aminoimidazole ribonucleotide biosynthesis	3	2	1	2	0.036
GDP-glucose biosynthesis II	7	2	1	2	0.0027		guanosine nucleotides degradation	7	5	0.833	6	0.0025		sorbitol degradation I	3	2	1	2	0.017		purine deoxyribonucleosides degradation	2	3	0.5	6	0.045
myo-inositol de novo biosynthesis	3	2	1	2	0.0027		UDP-N-acetyl-D-galactosamine biosynthesis II	14	5	0.714	7	0.0054		methylglyoxal degradation III	3	2	1	2	0.017		gluconeogenesis	24	4	0.4	10	0.05
sorbitol degradation I	3	2	1	2	0.0027		adenine and adenosine salvage III	3	5	0.714	7	0.0054		lactose degradation III	3	2	1	2	0.017		UDP-N-acetyl-D-galactosamine biosynthesis II	14	3	0.429	7	0.073
acetyl-CoA biosynthesis from citrate	1	2	1	2	0.0027		adenosine nucleotides degradation	9	5	0.714	7	0.0054		lipoxin biosynthesis	3	2	1	2	0.017		adenine and adenosine salvage III	3	3	0.429	7	0.073
β-alanine degradation	2	2	1	2	0.0027		tyrosine degradation	5	5	0.714	7	0.0054		aspirin-triggered lipoxin biosynthesis	2	2	1	2	0.017		adenosine nucleotides degradation	9	3	0.429	7	0.073
aspartate biosynthesis	2	2	1	2	0.0027		D-glucuronate degradation	2	4	0.8	5	0.0065		glycogenolysis	9	2	1	2	0.017		pyrimidine ribonucleosides degradation	3	2	0.667	3	0.077
L-cysteine degradation II	2	2	1	2	0.0027		mevalonate pathway	10	4	0.8	5	0.0065		gluconeogenesis	24	4	0.4	10	0.028		UDP-N-acetyl-D-glucosamine biosynthesis II	7	2	0.667	3	0.077
methylglyoxal degradation III	3	2	1	2	0.0027		citrulline-nitric oxide cycle	5	4	0.8	5	0.0065		UDP-N-acetyl-D-glucosamine biosynthesis II	7	2	0.667	3	0.041		acetone degradation I (to methylglyoxal)	9	2	0.667	3	0.077
lactose degradation III	3	2	1	2	0.0027		urea cycle	5	4	0.8	5	0.0065		acetone degradation I (to methylglyoxal)	9	2	0.667	3	0.041		ketolysis	4	2	0.667	3	0.077
D-myo-inositol (1,4,5)-trisphosphate degradation	13	2	1	2	0.0027		adenine and adenosine salvage I	2	4	0.8	5	0.0065		creatine biosynthesis	2	2	0.667	3	0.041		stearate biosynthesis	29	2	0.667	3	0.077
alanine biosynthesis/degradation	2	2	1	2	0.0027		pyrimidine ribonucleosides degradation	3	3	1	3	0.0081		D-myo-inositol (1,4,5)-trisphosphate degradation	13	2	0.667	3	0.041		\'\"2\'\'-deoxy-α-D-ribose 1-phosphate degradation\"\'	6	2	0.667	3	0.077
D-mannose degradation	1	2	1	2	0.0027		L-serine degradation	2	3	1	3	0.0081		CMP-N-acetylneuraminate biosynthesis I (eukaryotes)	4	3	0.429	7	0.042		glycolysis	24	3	0.375	8	0.11
glycogenolysis	9	2	1	2	0.0027		serine biosynthesis (phosphorylated route)	4	3	1	3	0.0081		NAD biosynthesis from 2-amino-3-carboxymuconate semialdehyde	5	3	0.75	4	0.081		methylglyoxal degradation I	3	2	0.5	4	0.14
gluconeogenesis	24	4	0.4	10	0.0037		creatine biosynthesis	2	3	1	3	0.0081		methylglyoxal degradation I	3	2	0.5	4	0.081		phosphatidylcholine biosynthesis	6	2	0.5	4	0.14
UDP-N-acetyl-D-galactosamine biosynthesis II	14	3	0.429	7	0.0063		malate-aspartate shuttle	4	3	1	3	0.0081		ascorbate recycling (cytosolic)	2	2	0.4	5	0.14		hydrogen sulfide biosynthesis (trans-sulfuration)	2	2	0.4	5	0.21
adenine and adenosine salvage III	3	3	0.429	7	0.0063		lysine degradation I (saccharopine pathway)	4	3	1	3	0.0081		\'\"inosine-5\'\'-phosphate biosynthesis\"\'	3	2	0.4	5	0.14		citrulline-nitric oxide cycle	5	2	0.4	5	0.21
7-(3-amino-3-carboxypropyl)-wyosine biosynthesis	3	2	0.667	3	0.0071		stearate biosynthesis	29	3	1	3	0.0081		\'\"urate biosynthesis/inosine 5\'\'-phosphate degradation\"\'	9	2	0.333	6	0.2		urea cycle	5	2	0.4	5	0.21
4-aminobutyrate degradation	2	2	0.667	3	0.0071		adenosine ribonucleotides de novo biosynthesis	27	3	1	3	0.0081		morphine biosynthesis	0	4	0.25	16	0.22		ascorbate recycling (cytosolic)	2	2	0.4	5	0.21
stearate biosynthesis	29	2	0.667	3	0.0071		sucrose degradation	8	5	0.625	8	0.012		noradrenaline and adrenaline degradation	11	2	0.286	7	0.27		guanine and guanosine salvage	2	2	0.4	5	0.21
glycogen biosynthesis	8	2	0.667	3	0.0071		pentose phosphate pathway (non-oxidative branch)	4	4	0.667	6	0.017		adenine and adenosine salvage III	3	2	0.286	7	0.27		\'\"inosine-5\'\'-phosphate biosynthesis\"\'	3	2	0.4	5	0.21
TCA cycle	12	5	0.625	8	0.011		D-galactose degradation V (Leloir pathway)	6	4	0.667	6	0.017		adenosine nucleotides degradation	9	2	0.286	7	0.27		guanosine nucleotides degradation	7	2	0.333	6	0.3
purine ribonucleosides degradation to ribose-1-phosphate	3	3	0.375	8	0.011		\'\"urate biosynthesis/inosine 5\'\'-phosphate degradation\"\'	9	4	0.667	6	0.017		catecholamine biosynthesis	4	2	0.286	7	0.27		noradrenaline and adrenaline degradation	11	2	0.286	7	0.38
L-dopa degradation	2	2	0.5	4	0.015		asparagine biosynthesis	2	3	0.75	4	0.026		purine ribonucleosides degradation to ribose-1-phosphate	3	2	0.25	8	0.35		sucrose degradation	8	2	0.25	8	0.47
L-cysteine degradation I	2	2	0.5	4	0.015		methylglyoxal degradation VI	9	3	0.75	4	0.026		heme degradation	4	1	0.5	2	1		purine ribonucleosides degradation to ribose-1-phosphate	3	2	0.222	9	0.55
asparagine biosynthesis	2	2	0.5	4	0.015		asparagine degradation	4	3	0.75	4	0.026		thymine degradation	3	1	0.25	4	1		morphine biosynthesis	0	3	0.188	16	0.61
methylglyoxal degradation I	3	2	0.5	4	0.015		4-hydroxybenzoate biosynthesis	1	3	0.75	4	0.026		methionine degradation	3	0	0	2	1		heme degradation	4	0	0	2	1
asparagine degradation	4	2	0.5	4	0.015		trehalose degradation	6	3	0.75	4	0.026		fatty acid α-oxidation	25	1	0.2	5	1		thymine degradation	3	0	0	3	1
leucine degradation	8	2	0.5	4	0.015		heme degradation	4	2	1	2	0.057		trans, trans-farnesyl diphosphate biosynthesis	4	0	0	1	1		methionine degradation	3	0	0	2	1
GDP-mannose biosynthesis	6	4	1	4	0.015		glutathione-mediated detoxification	28	2	1	2	0.057		fatty acid β-oxidation (unsaturated, odd number)	3	0	0	0	1		fatty acid α-oxidation	25	1	0.2	5	1
D-glucuronate degradation	2	3	0.6	5	0.027		GDP-glucose biosynthesis II	7	2	1	2	0.057		fatty acid β-oxidation (peroxisome)	23	0	0	1	1		trans, trans-farnesyl diphosphate biosynthesis	4	0	0	1	1
NAD biosynthesis from 2-amino-3-carboxymuconate semialdehyde	5	3	0.6	5	0.027		myo-inositol de novo biosynthesis	3	2	1	2	0.057		fatty acid β-oxidation	24	0	0	1	1		fatty acid β-oxidation (unsaturated, odd number)	3	0	0	0	1
purine deoxyribonucleosides salvage	11	2	0.4	5	0.027		lactate fermentation (reoxidation of cytosolic NADH)	3	2	1	2	0.057		oxidized GTP and dGTP detoxification	1	0	0	1	1		fatty acid β-oxidation (peroxisome)	23	0	0	1	1
